# Supplementary material for: Evaluating the impact of genomic epidemiology of methicillin-resistant Staphylococcus aureus (MRSA) on hospital infection prevention and control decisions
Source: Microb Genom. 2024 Apr 17;10(4):001235. doi: 10.1099/mgen.0.001235 (PMC11092232; doi:10.1099/mgen.0.001235)
Supplement: Uncited Table S1. [file mgen-10-01235-s001.xlsx]

## Sheet: Table 1 Isolate Data
OriginalAnonSampleID	AnonPtID	Rawfastqsize	Filteredfastqsize	Reads	Bases	Dominantspeciesreads	DominantSpeciesProportion	Dominantspecies	Secondspeciesreads	SecondSpeciesProportion	Secondspecies	mecgenes	Refgenomecoveraged	Variants	Averagedepth	MLST	Clonal Complex	AccessionNumber
HICF0960	H575	218.215	177.149	4215806	320400004	1799221	85.36	Staphylococcus aureus	1147	0.05	Staphylococcus virus phiETA	mecA(100.0%, 83.6, 99.9%)	0.980497	138	97.4667	22	22	ERS17184476
HICF0961	H647	137.767	111.815	2602208	197767093	1137105	87.4	Staphylococcus aureus	76	0.01	Staphylococcus argenteus	mecA(100.0%, 59.6, 99.9%)	0.925869	36540	56.0548	8	8	ERS17184478
HICF0963	H502	172.199	139.733	3321868	252461127	1488403	89.61	Staphylococcus aureus	57	0	Staphylococcus argenteus	mecA(100.0%, 75.0, 99.9%)	0.90254	36276	74.5871	1	1	ERS17184475
HICF0964	H072	177.518	144.048	3399434	258355786	1491869	87.77	Staphylococcus aureus	448	0.03	Staphylococcus virus 71	mecA(100.0%, 80.0, 99.9%)	0.909334	36690	75.5924	5	5	ERS17184477
HICF0965	H005	192.127	155.952	3672506	279109350	1559348	84.92	Staphylococcus aureus	10924	0.59	Staphylococcus epidermidis	mecA(100.0%, 78.4, 99.85%)	0.910197	45886	79.3872	59	59	ERS17184481
HICF0968	H067	179.931	146.088	3447718	262025358	1525274	88.48	Staphylococcus aureus	73	0	Staphylococcus argenteus	mecA(100.0%, 79.9, 99.95%)	0.983093	129	86.0453	22	22	ERS17184480
HICF0970	H481	128.82	104.621	2446638	185943806	1034235	84.54	Staphylococcus aureus	755	0.06	Staphylococcus virus 85	mecA(100.0%, 55.5, 99.9%)	0.976063	152	57.4912	22	22	ERS17184479
HICF0973	H155	162.634	132.074	3099272	235543749	1308425	84.43	Staphylococcus aureus	198	0.01	Staphylococcus virus 71	mecA(100.0%, 64.8, 99.9%)	0.925262	46511	67.2906	36	30	ERS17184482
HICF0974	H505	180.381	146.232	3466490	263452278	1551933	89.54	Staphylococcus aureus	148	0.01	Staphylococcus argenteus	mecA(100.0%, 80.1, 99.9%)	0.90173	36960	80.0646	6	5	ERS17184483
HICF0977	H425	166.024	134.585	3165772	240597895	1356819	85.72	Staphylococcus aureus	5097	0.32	Staphylococcus lugdunensis	mecA(100.0%, 70.2, 99.95%)	0.958523	575	74.4024	22	22	ERS17184484
HICF0981	H476	186.003	150.941	3573662	271597257	1576512	88.23	Staphylococcus aureus	95	0.01	Staphylococcus argenteus	mecA(100.0%, 77.6, 99.95%)	0.978682	139	88.709	22	22	ERS17184485
HICF0982	H297	156.503	126.964	2987296	227033526	1229922	82.34	Staphylococcus aureus	713	0.05	Staphylococcus epidermidis	mecA(100.0%, 55.7, 99.85%)	0.919534	45618	63.4192	59	59	ERS17184486
HICF0984	H224	144.234	117.028	2748100	208854715	1183207	86.11	Staphylococcus aureus	780	0.06	Staphylococcus epidermidis	mecA(100.0%, 65.9, 99.85%)	0.908081	45392	61.45	59	59	ERS17184487
HICF0987	H655	180.269	146.257	3459462	262918121	1539938	89.03	Staphylococcus aureus	67	0	Staphylococcus argenteus	mecA(100.0%, 80.0, 99.85%)	0.909606	37238	79.2124	772	1	ERS17184488
HICF0989	H479	155.333	124.201	3184410	242011314	1412628	88.72	Staphylococcus aureus	51	0	Staphylococcus argenteus	mecA(100.0%, 76.7, 99.85%)	0.980721	152	78.8344	22	22	ERS17184490
HICF0990	H164	143.626	115.135	2906796	220912767	1270774	87.43	Staphylococcus aureus	123	0.01	Staphylococcus argenteus	mecA(100.0%, 69.6, 99.9%)	0.912406	53156	65.7974	45	45	ERS17184489
HICF0992	H332	112.264	89.8678	2370154	180129946	1013124	85.49	Staphylococcus aureus	1304	0.11	Clostridium botulinum	mecA(100.0%, 45.0, 99.9%)	0.910411	36437	50.6334	6	5	ERS17184491
HICF0995	H157	106.904	85.46	2231712	169607997	975667	87.44	Staphylococcus aureus	24	0	Staphylococcus argenteus	mecA(100.0%, 43.8, 99.95%)	0.98077	168	55.3748	22	22	ERS17184492
HICF0998	H689	108.678	87.0952	2270068	172523354	994769	87.64	Staphylococcus aureus	724	0.06	Staphylococcus virus phiETA	mecA(100.0%, 47.3, 99.85%)	0.901999	45730	50.7463	121	51	ERS17184493
HICF0999	H513	93.4933	74.4877	1962326	149135251	868846	88.55	Staphylococcus aureus	23	0	Staphylococcus argenteus	mecA(100.0%, 38.3, 99.9%)	0.911459	46114	45.8217	30	30	ERS17184494
HICF1000	H078	116.181	93.0302	2431934	184825000	1066968	87.75	Staphylococcus aureus	23	0	Staphylococcus argenteus	mecA(100.0%, 49.9, 99.95%)	0.981343	171	60.4003	22	22	ERS17184495
HICF1002	H112	122.434	98.1353	2591062	196918561	1169104	90.24	Staphylococcus aureus	450	0.03	Staphylococcus virus 187	mecA(100.0%, 57.9, 99.9%)	0.897738	36670	60.4788	105	5	ERS17184497
HICF1003	H365	118.127	94.7868	2457666	186780669	1106151	90.02	Staphylococcus aureus	83	0.01	Staphylococcus argenteus	mecA(100.0%, 56.2, 99.9%)	0.899767	36665	55.8323	1649	5	ERS17184496
HICF1004	H243	112.448	90.0578	2373602	180392060	1017245	85.71	Staphylococcus aureus	53	0	Staphylococcus argenteus	mecA(100.0%, 44.5, 99.9%)	0.975977	146	57.0161	22	22	ERS17184498
HICF1013	H692	196.531	156.983	4021386	305620407	1753258	87.2	Staphylococcus aureus	96	0	Staphylococcus argenteus	mecA(100.0%, 91.7, 99.9%)	0.959548	428	91.8085	22	22	ERS17184499
HICF1014	H593	136.626	109.287	2767774	210347477	1241472	89.71	Staphylococcus aureus	937	0.07	Staphylococcus epidermidis	mecA(100.0%, 58.7, 99.85%)	0.899458	36938	61.2062	1	1	ERS17184500
HICF1016	H360	106.694	85.3183	2232292	169652303	993095	88.98	Staphylococcus aureus	25	0	Staphylococcus argenteus	mecA(100.0%, 43.0, 99.95%)	0.979119	129	54.3282	22	22	ERS17184501
HICF1017	H053	108.138	86.7405	2256460	171489508	1001364	88.76	Staphylococcus aureus	66	0.01	Staphylococcus argenteus	mecA(100.0%, 52.6, 99.85%)	0.979123	150	56.2359	22	22	ERS17184503
HICF1018	H691	119.021	95.154	2499312	189945834	1094644	87.6	Staphylococcus aureus	50	0	Staphylococcus virus phiETA	mecA(100.0%, 51.6, 99.9%)	0.91347	36201	54.9277	2725	1	ERS17184502
HICF1020	H221	95.8855	76.6357	2072474	157507149	873661	84.31	Staphylococcus aureus	30	0	Staphylococcus argenteus	mecA(100.0%, 41.0, 99.9%)	0.901102	35858	44.7556	5	5	ERS17184505
HICF1021	H396	159.222	127.223	3223554	244986028	1432480	88.88	Staphylococcus aureus	49	0	Staphylococcus agnetis	mecA(100.0%, 72.4, 99.95%)	0.981521	122	80.3189	22	22	ERS17184504
HICF1022	H558	119.824	96.1401	2503886	190293236	1134150	90.59	Staphylococcus aureus	28	0	Staphylococcus argenteus	mecA(100.0%, 55.0, 99.9%)	0.899421	35980	56.9675	1	1	ERS17184507
HICF1025	H484	110.848	88.8659	2315614	175984611	1003359	86.66	Staphylococcus aureus	601	0.05	Staphylococcus virus phiETA	mecA(100.0%, 48.1, 99.9%)	0.976672	134	55.3587	22	22	ERS17184506
HICF1042	H406	110.925	88.8755	2320552	176360002	1035584	89.25	Staphylococcus aureus	20	0	Staphylococcus argenteus	mecA(100.0%, 53.4, 99.85%)	0.980613	148	58.4043	22	22	ERS17184509
HICF1047	H127	127.997	102.31	2693022	204667665	1093756	81.23	Staphylococcus aureus	35571	2.64	Staphylococcus lugdunensis	mecA(100.0%, 52.0, 99.95%)	0.958748	556	60.6189	22	22	ERS17184508
HICF1049	H447	106.647	85.5176	2235658	169908197	997725	89.26	Staphylococcus aureus	21	0	Staphylococcus argenteus	mecA(100.0%, 44.9, 99.95%)	0.980649	138	55.2962	22	22	ERS17184511
HICF1051	H130	128.887	103.05	2631048	199956098	1094907	83.23	Staphylococcus aureus	787	0.06	Staphylococcus epidermidis	mecA(100.0%, 52.2, 99.9%)	0.974389	154	60.5929	22	22	ERS17184510
HICF1052	H601	136.378	109.223	2744092	208547166	1209683	88.17	Staphylococcus aureus	215	0.02	Enterococcus durans	mecA(100.0%, 65.3, 99.9%)	0.902144	36264	62.2419	1	1	ERS17184513
HICF1053	H693	171.672	137.132	3515362	267162944	1533317	87.24	Staphylococcus aureus	903	0.05	Staphylococcus epidermidis	mecA(100.0%, 73.8, 99.85%)	0.910538	46071	78.8846	59	59	ERS17184512
HICF1054	H207	153.431	122.511	3113978	236658283	1383808	88.88	Staphylococcus aureus	30	0	Staphylococcus argenteus	mecA(100.0%, 81.8, 99.95%)	0.981378	124	77.52	22	22	ERS17184515
HICF1055	H354	130.316	104.561	2643890	200932269	1127709	85.31	Staphylococcus aureus	648	0.05	Staphylococcus virus phiETA	mecA(100.0%, 60.9, 99.9%)	0.976459	150	61.9182	22	22	ERS17184514
HICF1056	H007	90.2301	72.4367	1820764	138375735	789182	86.69	Staphylococcus aureus	28	0	Staphylococcus argenteus	mecA(100.0%, 40.5, 99.95%)	0.978317	107	44.6638	22	22	ERS17184517
HICF1057	H614	127.952	102.469	2593862	197130505	1073911	82.8	Staphylococcus aureus	195	0.02	Staphylococcus haemolyticus	mecA(100.0%, 50.9, 99.85%)	0.907716	36862	54.7514	573	1	ERS17184516
HICF1058	H184	146.653	117.408	2969754	225697485	1279296	86.16	Staphylococcus aureus	72	0	Staphylococcus argenteus	mecA(100.0%, 70.4, 99.9%)	0.976083	142	70.0795	22	22	ERS17184519
HICF1059	H084	141.75	113.559	2875134	218506390	1280178	89.05	Staphylococcus aureus	37	0	Staphylococcus argenteus	mecA(100.0%, 66.5, 99.95%)	0.980282	132	71.8292	22	22	ERS17184518
HICF1060	H101	129.904	103.93	2648668	201295320	1129655	85.3	Staphylococcus aureus	50	0	Staphylococcus argenteus	mecA(100.0%, 56.5, 99.9%)	0.975598	139	62.1356	22	22	ERS17184522
HICF1061	H653	152.33	121.855	3086302	234554720	1360849	88.19	Staphylococcus aureus	679	0.04	Staphylococcus phage B236	mecA(100.0%, 62.4, 99.9%)	0.901344	36927	69.1246	6	5	ERS17184520
HICF1062	H460	130.562	104.539	2660124	202165798	1179232	88.66	Staphylococcus aureus	36	0	Staphylococcus argenteus	mecA(100.0%, 65.0, 99.85%)	0.980396	150	66.3418	22	22	ERS17184523
HICF1063	H038	131.498	105.385	2671034	202995063	1188487	88.99	Staphylococcus aureus	36	0	Staphylococcus argenteus	mecA(100.0%, 55.1, 99.95%)	0.980364	219	66.7202	22	22	ERS17184521
HICF1064	H630	127.582	102.311	2587650	196658372	1111282	85.89	Staphylococcus aureus	5982	0.46	Staphylococcus epidermidis	mecA(100.0%, 57.0, 99.85%)	0.906037	45675	57.4109	59	59	ERS17184525
HICF1066	H308	145.813	116.643	2966806	225473494	1270217	85.63	Staphylococcus aureus	928	0.06	Staphylococcus virus phiETA	mecA(100.0%, 62.8, 99.85%)	0.964923	115	70.1272	22	22	ERS17184524
HICF1067	H345	100.693	80.9484	2153164	163639558	937570	87.09	Staphylococcus aureus	1465	0.14	Staphylococcus haemolyticus	mecA(100.0%, 43.2, 99.9%)	0.917971	36165	47.7117	105	5	ERS17184527
HICF1068	H138	81.339	65.6012	1775950	134971885	806064	90.78	Staphylococcus aureus	518	0.06	Staphylococcus epidermidis	mecA(100.0%, 39.8, 99.85%)	0.885473	44767	41.2201	59	59	ERS17184526
HICF1070	H118	109.419	87.4507	2294958	174415065	977416	85.18	Staphylococcus aureus	604	0.05	Staphylococcus virus 85	mecA(100.0%, 48.8, 99.85%)	0.980157	154	54.8994	22	22	ERS17184529
HICF1071	H295	68.4023	55.1081	1471248	111814208	660430	89.78	Staphylococcus aureus	81	0.01	Staphylococcus argenteus	mecA(100.0%, 35.5, 99.9%)	0.879633	51681	34.5981	45	45	ERS17184528
HICF1072	H281	60.8799	48.9688	1294558	98385931	574258	88.72	Staphylococcus aureus	120	0.02	Staphylococcus lugdunensis	mecA(100.0%, 31.8, 99.9%)	0.858148	45221	29.4913	30	30	ERS17184530
HICF1073	H208	85.7332	69.0367	1831526	139195189	829877	90.62	Staphylococcus aureus	23	0	Staphylococcus argenteus	mecA(100.0%, 42.0, 99.95%)	0.960735	107	46.6154	22	22	ERS17184531
HICF1074	H158	67.5878	54.5053	1449980	110197894	633212	87.34	Staphylococcus aureus	3614	0.5	Staphylococcus pasteuri	mecA(100.0%, 30.6, 99.8%)	0.867779	43921	32.4904	59	59	ERS17184532
HICF1075	H490	58.8879	47.4527	1265052	96143432	563015	89.01	Staphylococcus aureus	750	0.12	Staphylococcus lugdunensis	mecA(100.0%, 29.7, 99.9%)	0.903405	481	31.4603	22	22	ERS17184533
HICF1076	H069	79.0064	63.6551	1707924	129801874	694122	81.28	Staphylococcus aureus	10451	1.22	Prevotella dentalis	mecA(100.0%, 27.8, 99.9%)	0.95037	159	37.3501	22	22	ERS17184534
HICF1077	H538	66.3632	53.1885	1400918	106469163	573935	81.94	Staphylococcus aureus	114	0.02	Staphylococcus argenteus	mecA(100.0%, 27.7, 99.85%)	0.871965	35117	30.0548	8	8	ERS17184535
HICF1078	H658	91.3169	73.7042	1994820	151605961	879010	88.13	Staphylococcus aureus	533	0.05	Staphylococcus virus phiETA	mecA(100.0%, 36.3, 99.85%)	0.969408	169	49.4351	4840	22	ERS17184537
HICF1079	H643	69.246	55.8564	1495330	113644737	638414	85.39	Staphylococcus aureus	427	0.06	Staphylococcus virus phiETA	mecA(100.0%, 31.6, 99.95%)	0.963454	182	36.2583	22	22	ERS17184536
HICF1080	H543	86.4615	69.4207	1865246	141757869	770610	82.63	Staphylococcus aureus	477	0.05	Staphylococcus virus phiETA	mecA(100.0%, 34.4, 99.9%)	0.970978	144	42.1566	22	22	ERS17184540
HICF1081	H063	87.5559	70.1375	1875564	142542067	788355	84.07	Staphylococcus aureus	19	0	Staphylococcus argenteus	mecA(100.0%, 38.2, 99.95%)	0.978881	90	44.3341	22	22	ERS17184538
HICF1082	H624	76.7905	61.7563	1642198	124806398	724133	88.19	Staphylococcus aureus	63	0.01	Staphylococcus epidermidis	mecA(100.0%, 37.3, 99.9%)	0.901173	35259	36.6082	88	88	ERS17184541
HICF1083	H359	74.4206	59.924	1584634	120431533	705272	89.01	Staphylococcus aureus	433	0.05	Staphylococcus lugdunensis	mecA(100.0%, 34.8, 99.85%)	0.900132	35593	37.2289	5	5	ERS17184539
HICF1084	H241	72.9147	58.5366	1563154	118798794	685481	87.7	Staphylococcus aureus	18	0	Staphylococcus argenteus	mecA(100.0%, 32.8, 99.95%)	0.956309	116	38.4322	22	22	ERS17184542
HICF1085	H017	77.0397	62.1444	1619204	123059109	700381	86.51	Staphylococcus aureus	435	0.05	Staphylococcus virus phiETA	mecA(100.0%, 29.6, 99.9%)	0.966833	132	38.4564	22	22	ERS17184543
HICF1086	H654	100.143	80.5619	2130906	161948488	914785	85.86	Staphylococcus aureus	4428	0.42	Staphylococcus haemolyticus	mecA(100.0%, 43.9, 99.9%)	0.902959	35631	46.7425	8945	1	ERS17184544
HICF1087	H135	55.2484	44.3803	1184274	90004249	515552	87.07	Staphylococcus aureus	360	0.06	Staphylococcus virus phiETA	mecA(100.0%, 25.1, 99.9%)	0.910579	154	29.5629	22	22	ERS17184545
HICF1089	H520	92.1001	74.0801	1981914	150624675	889892	89.8	Staphylococcus aureus	617	0.06	Staphylococcus epidermidis	mecA(100.0%, 40.9, 99.85%)	0.902519	44969	45.3067	3305	59	ERS17184546
HICF1090	H348	67.3876	54.3214	1435942	109130988	634325	88.35	Staphylococcus aureus	80	0.01	Jeotgalibaca sp. PTS2502	mecA(100.0%, 33.8, 99.95%)	0.957828	145	36.0324	22	22	ERS17184547
HICF1091	H612	86.7727	69.9007	1856322	141079556	830073	89.43	Staphylococcus aureus	18	0	Staphylococcus argenteus	mecA(100.0%, 40.3, 99.95%)	0.979872	125	47.1182	22	22	ERS17184548
HICF1092	H152	81.7029	65.4923	1752624	133198552	748694	85.44	Staphylococcus aureus	482	0.06	Staphylococcus epidermidis	mecA(100.0%, 37.6, 99.85%)	0.88208	44448	38.2879	59	59	ERS17184552
HICF1093	H682	80.9717	65.2877	1754292	133325840	790207	90.09	Staphylococcus aureus	523	0.06	Staphylococcus lugdunensis	mecA(100.0%, 37.4, 99.95%)	0.956529	563	44.1447	22	22	ERS17184550
HICF1094	H673	91.4333	73.7643	1993066	151472643	898111	90.12	Staphylococcus aureus	1063	0.11	Staphylococcus lugdunensis	mecA(100.0%, 45.3, 99.85%)	0.896707	36169	46.6928	4146	5	ERS17184549
HICF1095	H301	77.5183	62.5012	1695394	128849508	735541	86.77	Staphylococcus aureus	1152	0.14	Staphylococcus haemolyticus	mecA(100.0%, 33.3, 99.9%)	0.908096	35838	37.5875	105	5	ERS17184551
HICF1096	H531	96.1362	77.5564	2068078	157173473	925368	89.49	Staphylococcus aureus	20	0	Staphylococcus argenteus	mecA(100.0%, 39.9, 99.9%)	0.909607	35654	47.0727	1	1	ERS17184553
HICF1097	H699	80.4607	64.8511	1757630	133579463	780814	88.85	Staphylococcus aureus	592	0.07	Staphylococcus lugdunensis	mecA(100.0%, 37.6, 99.95%)	0.95438	559	43.4652	8946	22	ERS17184555
HICF1100	H690	85.8231	69.1139	1863194	141602381	797006	85.55	Staphylococcus aureus	1661	0.18	Staphylococcus epidermidis	mecA(100.0%, 35.3, 99.9%)	0.901737	35769	39.3389	5	5	ERS17184557
HICF1101	H060	69.2526	55.8289	1490258	113259249	677928	90.98	Staphylococcus aureus	41	0.01	Staphylococcus argenteus	mecA(100.0%, 33.7, 99.85%)	0.868526	44160	34.2102	59	59	ERS17184554
HICF1102	H585	70.2508	56.7003	1524962	115896722	651901	85.5	Staphylococcus aureus	513	0.07	Staphylococcus epidermidis	mecA(100.0%, 32.4, 99.9%)	0.95676	167	35.2759	22	22	ERS17184556
HICF1103	H366	88.8866	71.6641	1926358	146402661	862193	89.52	Staphylococcus aureus	12	0	Staphylococcus argenteus	mecA(100.0%, 42.6, 99.85%)	0.979336	151	48.8205	22	22	ERS17184558
HICF1104	H572	87.2022	70.2928	1888474	143523505	841182	89.09	Staphylococcus aureus	496	0.05	Staphylococcus virus 77	mecA(100.0%, 39.1, 99.9%)	0.899816	36133	43.0479	6	5	ERS17184560
HICF1105	H310	75.4658	60.667	1641000	124715494	711185	86.68	Staphylococcus aureus	473	0.06	Staphylococcus virus phiETA	mecA(100.0%, 33.6, 99.9%)	0.968611	136	39.3984	22	22	ERS17184559
HICF1107	H099	90.1959	72.6679	1963794	149247969	850221	86.59	Staphylococcus aureus	560	0.06	Staphylococcus lugdunensis	mecA(100.0%, 39.5, 99.9%)	0.952575	541	47.227	2371	22	ERS17184561
HICF1108	H370	75.4489	60.7514	1584830	120446733	698067	88.09	Staphylococcus aureus	488	0.06	Staphylococcus virus phiETA	mecA(100.0%, 28.8, 99.9%)	0.97383	122	40.1598	22	22	ERS17184562
HICF1109	H367	85.3199	68.7849	1850700	140652659	798979	86.34	Staphylococcus aureus	4274	0.46	Staphylococcus epidermidis	mecA(100.0%, 41.9, 99.9%)	0.897423	46017	41.5763	30	30	ERS17184564
HICF1110	H437	81.314	65.7009	1763686	134039806	792203	89.83	Staphylococcus aureus	16	0	Staphylococcus argenteus	mecA(100.0%, 37.6, 99.8%)	0.903998	35962	40.8553	8	8	ERS17184563
HICF1111	H495	96.1976	77.4781	2026312	153999372	888013	87.65	Staphylococcus aureus	594	0.06	Staphylococcus virus phiETA	mecA(100.0%, 42.8, 99.95%)	0.940329	132	48.9203	22	22	ERS17184566
HICF1113	H517	86.7465	69.9151	1891194	143730306	796934	84.28	Staphylococcus aureus	2875	0.3	Staphylococcus epidermidis	mecA(100.0%, 36.0, 99.9%)	0.903896	35759	40.6906	5	5	ERS17184565
HICF1114	H003	76.1159	61.5243	1613082	122594011	706052	87.54	Staphylococcus aureus	1201	0.15	Staphylococcus epidermidis	mecA(100.0%, 31.5, 99.95%)	0.966906	144	38.901	22	22	ERS17184568
HICF1115	H372	86.0106	69.2423	1828678	138979164	780778	85.39	Staphylococcus aureus	541	0.06	Staphylococcus lugdunensis	mecA(100.0%, 36.7, 99.9%)	0.95134	537	43.4466	2371	22	ERS17184567
HICF1116	H552	78.9284	63.6531	1648176	125260981	723352	87.78	Staphylococcus aureus	1499	0.18	Staphylococcus haemolyticus	mecA(100.0%, 33.8, 99.85%)	0.874199	35512	36.6948	1535	15	ERS17184570
HICF1117	H361	86.8072	69.8814	1849136	140534026	764989	82.74	Staphylococcus aureus	516	0.06	Staphylococcus virus phiETA	mecA(100.0%, 32.5, 99.95%)	0.972303	145	42.384	22	22	ERS17184569
HICF1118	H201	139.85	112.75	2850068	216604567	1253031	87.93	Staphylococcus aureus	2375	0.17	Staphylococcus epidermidis	mecA(100.0%, 65.3, 99.95%)	0.98278	155	67.9265	22	22	ERS17184572
HICF1119	H428	82.335	66.4918	1733296	131730123	770414	88.9	Staphylococcus aureus	81	0.01	Staphylococcus argenteus	mecA(100.0%, 36.3, 99.9%)	0.889852	52069	39.6628	45	45	ERS17184571
HICF1120	H549	56.4323	45.5401	1185358	90086989	516373	87.13	Staphylococcus aureus	44	0.01	Staphylococcus argenteus	mecA(100.0%, 23.4, 99.9%)	0.838027	44718	27.3515	36	30	ERS17184574
HICF1121	H231	82.9335	66.9834	1753246	133246487	784072	89.44	Staphylococcus aureus	20	0	Staphylococcus argenteus	mecA(100.0%, 37.5, 99.95%)	0.978946	90	44.6238	22	22	ERS17184573
HICF1122	H267	75.0916	60.5801	1578966	120001180	670872	84.98	Staphylococcus aureus	113	0.01	Staphylococcus warneri	mecA(100.0%, 32.8, 99.9%)	0.965023	136	38.097	22	22	ERS17184576
HICF1123	H124	139.277	112.07	2940840	223503352	1264194	85.98	Staphylococcus aureus	37	0	Staphylococcus argenteus	mecA(100.0%, 59.3, 99.95%)	0.982461	139	70.8565	22	22	ERS17184575
HICF1124	H095	74.3432	59.9326	1579378	120032485	703252	89.05	Staphylococcus aureus	39	0	Staphylococcus argenteus	mecA(100.0%, 35.2, 99.9%)	0.972771	125	39.9227	22	22	ERS17184578
HICF1126	H533	76.0985	61.4429	1600788	121659685	675532	84.4	Staphylococcus aureus	522	0.07	Staphylococcus phage P954	mecA(100.0%, 33.7, 99.9%)	0.904263	35311	35.9333	8	8	ERS17184577
HICF1127	H222	89.7736	72.2964	1907840	144995553	794318	83.27	Staphylococcus aureus	454	0.05	Staphylococcus virus phiETA	mecA(100.0%, 36.8, 99.9%)	0.973306	137	43.6375	22	22	ERS17184582
HICF1128	H539	75.4388	60.7744	1589190	120778234	684994	86.21	Staphylococcus aureus	631	0.08	Staphylococcus virus 85	mecA(100.0%, 33.3, 99.85%)	0.884535	35525	35.5456	5	5	ERS17184579
HICF1130	H196	162.53	131.126	3325984	252774210	1487151	89.43	Staphylococcus aureus	957	0.06	Staphylococcus epidermidis	mecA(100.0%, 72.6, 99.85%)	0.909558	45836	77.4523	59	59	ERS17184580
HICF1131	H132	79.8551	64.3834	1693792	128727850	735227	86.81	Staphylococcus aureus	7329	0.87	Staphylococcus lugdunensis	mecA(100.0%, 31.5, 99.9%)	0.887755	35537	37.3201	5	5	ERS17184581
HICF1132	H209	123.817	100.177	2490510	189278386	1102324	88.52	Staphylococcus aureus	125	0.01	Staphylococcus argenteus	mecA(100.0%, 54.4, 99.9%)	0.898187	52914	56.2337	45	45	ERS17184583
HICF1133	H202	113.367	91.5142	2300858	174864659	973602	84.63	Staphylococcus aureus	631	0.05	Staphylococcus virus 85	mecA(100.0%, 45.7, 99.85%)	0.980243	154	55.1148	22	22	ERS17184584
HICF1135	H557	128.934	102.545	2604620	197950554	1135487	87.19	Staphylococcus aureus	2012	0.15	Staphylococcus haemolyticus	mecA(100.0%, 45.2, 99.85%)	0.89634	36365	48.0798	1535	15	ERS17184585
HICF1137	H588	128.628	103.953	2604464	197938873	1142546	87.74	Staphylococcus aureus	583	0.04	Staphylococcus phage DW2	mecA(100.0%, 52.2, 99.9%)	0.982187	136	64.7822	22	22	ERS17184586
HICF1138	H387	122.189	98.7783	2489276	189184641	1092934	87.81	Staphylococcus aureus	700	0.06	Staphylococcus virus phiETA	mecA(100.0%, 50.5, 99.95%)	0.981929	155	62.1611	22	22	ERS17184587
HICF1139	H093	102.817	82.9958	2048088	155654333	873408	85.29	Staphylococcus aureus	499	0.05	Staphylococcus epidermidis	mecA(100.0%, 40.3, 99.85%)	0.88957	44975	44.4123	59	59	ERS17184588
HICF1140	H469	133.399	107.545	2718662	206617919	1144189	84.17	Staphylococcus aureus	779	0.06	Staphylococcus virus phiETA	mecA(100.0%, 59.3, 99.85%)	0.980318	124	64.4556	22	22	ERS17184642
HICF1141	H703	102.625	82.7962	2071028	157397726	900888	87	Staphylococcus aureus	1586	0.15	Staphylococcus haemolyticus	mecA(100.0%, 42.0, 99.85%)	0.882911	36148	45.856	1535	15	ERS17184639
HICF1142	H633	162.818	131.439	3289322	249987823	1449445	88.13	Staphylococcus aureus	516	0.03	Staphylococcus equorum	mecA(100.0%, 63.2, 99.85%)	0.981888	148	81.5629	22	22	ERS17184641
HICF1143	H333	122.846	99.1956	2467032	187493969	1085445	88	Staphylococcus aureus	85	0.01	Staphylococcus epidermidis	mecA(100.0%, 52.2, 99.9%)	0.897564	52789	56.1693	45	45	ERS17184640
HICF1144	H662	149.32	120.32	3020036	229522224	1283723	85.01	Staphylococcus aureus	1149	0.08	Staphylococcus haemolyticus	mecA(100.0%, 62.9, 99.85%)	0.981256	121	71.5749	22	22	ERS17184643
HICF1145	H537	184.02	148.029	3710710	282013320	1484467	80.01	Staphylococcus aureus	80	0	Staphylococcus argenteus	mecA(100.0%, 74.2, 99.9%)	0.978058	143	80.3375	22	22	ERS17184644
HICF1146	H626	158.028	127.552	3187130	242221274	1408297	88.37	Staphylococcus aureus	84	0.01	Staphylococcus epidermidis	mecA(100.0%, 72.1, 99.95%)	0.907041	45745	71.3795	59	59	ERS17184645
HICF1147	H650	141.562	114.009	2880252	218898431	1169729	81.22	Staphylococcus aureus	6470	0.45	Staphylococcus argenteus	mecA(100.0%, 51.9, 99.9%)	0.906758	37192	61.2001	1930	Singleton	ERS17184646
HICF1148	H048	159.171	128.252	3210488	243996510	1381636	86.07	Staphylococcus aureus	806	0.05	Staphylococcus epidermidis	mecA(100.0%, 60.9, 99.85%)	0.896007	45747	69.5233	59	59	ERS17184647
HICF1149	H521	147.467	118.946	2998268	227867589	1275071	85.05	Staphylococcus aureus	88	0.01	Staphylococcus epidermidis	mecA(100.0%, 56.1, 99.9%)	0.977949	145	71.3396	22	22	ERS17184648
HICF1150	H385	152.473	123.028	3086788	234595526	1299312	84.19	Staphylococcus aureus	73	0	Staphylococcus argenteus	mecA(100.0%, 61.2, 99.9%)	0.977431	152	71.1932	22	22	ERS17184649
HICF1151	H660	163.937	132.421	3313726	251842436	1454681	87.8	Staphylococcus aureus	716	0.04	Staphylococcus phage B236	mecA(100.0%, 66.8, 99.9%)	0.915484	36855	72.6079	6	5	ERS17184650
HICF1153	H143	89.9569	72.4731	1921874	146062149	873348	90.89	Staphylococcus aureus	547	0.06	Staphylococcus epidermidis	mecA(100.0%, 37.8, 99.85%)	0.888463	44955	44.3164	59	59	ERS17184651
HICF1154	H016	143.384	115.365	2907962	221004524	1177731	81	Staphylococcus aureus	74	0.01	Staphylococcus argenteus	mecA(100.0%, 58.2, 99.9%)	0.977052	144	64.9608	22	22	ERS17184652
HICF1155	H413	78.4682	63.311	1656568	125898967	742682	89.67	Staphylococcus aureus	10	0	Staphylococcus argenteus	mecA(100.0%, 33.9, 99.85%)	0.97527	148	42.1637	22	22	ERS17184653
HICF1156	H255	94.0631	75.7344	1991842	151379760	866804	87.04	Staphylococcus aureus	554	0.06	Staphylococcus lugdunensis	mecA(100.0%, 37.5, 99.9%)	0.952551	520	45.716	22	22	ERS17184654
HICF1157	H144	82.3871	66.3754	1757718	133586269	765236	87.07	Staphylococcus aureus	28	0	Staphylococcus argenteus	mecA(100.0%, 32.0, 99.9%)	0.977444	112	44.02	22	22	ERS17184655
HICF1158	H519	98.6158	79.4459	2108638	160256213	948855	90	Staphylococcus aureus	1624	0.15	Staphylococcus simulans	mecA(100.0%, 41.1, 99.95%)	0.9035	36143	48.4179	149	5	ERS17184656
HICF1159	H706	144.616	116.991	2905254	220799053	1264369	87.04	Staphylococcus aureus	2470	0.17	Staphylococcus haemolyticus	mecA(100.0%, 60.1, 99.85%)	0.886935	36438	62.792	1535	15	ERS17184657
HICF1160	H283	173.101	140.26	3244670	246594102	1362232	83.97	Staphylococcus aureus	157	0.01	Staphylococcus virus 71	mecA(100.0%, 65.2, 99.9%)	0.925757	46496	70.4137	36	30	ERS17184658
HICF1162	H414	92.5009	74.4817	1967792	149551855	858533	87.26	Staphylococcus aureus	50	0.01	Staphylococcus argenteus	mecA(100.0%, 39.7, 99.85%)	0.978193	131	48.5514	22	22	ERS17184659
HICF1164	H668	92.0505	74.1844	1946028	147897856	847028	87.05	Staphylococcus aureus	456	0.05	Staphylococcus lugdunensis	mecA(100.0%, 39.9, 99.9%)	0.951442	521	46.5676	22	22	ERS17184660
HICF1165	H120	138.489	111.696	2556734	194311232	974461	76.23	Staphylococcus aureus	37493	2.93	Staphylococcus capitis	mecA(100.0%, 39.9, 99.95%)	0.912238	36379	47.5709	8	8	ERS17184661
HICF1166	H548	68.5538	55.289	1443624	109715247	650370	90.1	Staphylococcus aureus	633	0.09	Staphylococcus argenteus	mecA(100.0%, 31.9, 99.9%)	0.876079	35047	33.8209	88	88	ERS17184662
HICF1168	H073	87.8198	70.7364	1865902	141808360	804220	86.2	Staphylococcus aureus	564	0.06	Staphylococcus lugdunensis	mecA(100.0%, 36.5, 99.9%)	0.951919	534	44.73	2371	22	ERS17184663
HICF1169	H516	85.1757	68.4984	1798780	136707067	766882	85.27	Staphylococcus aureus	446	0.05	Staphylococcus lugdunensis	mecA(100.0%, 35.5, 99.85%)	0.892202	35793	38.0911	5	5	ERS17184664
HICF1170	H188	79.7607	64.3569	1682074	127837417	754806	89.75	Staphylococcus aureus	24	0	Staphylococcus phage StauST398-2	mecA(100.0%, 36.1, 99.95%)	0.971114	142	42.9964	22	22	ERS17184665
HICF1171	H344	80.7759	65.106	1719434	130676759	769252	89.48	Staphylococcus aureus	73	0.01	Staphylococcus argenteus	mecA(100.0%, 36.5, 99.9%)	0.893776	52052	39.638	8948	45	ERS17184667
HICF1172	H154	89.8296	72.3934	1897758	144229377	808310	85.19	Staphylococcus aureus	548	0.06	Staphylococcus virus phiETA	mecA(100.0%, 31.9, 99.95%)	0.968102	141	45.3722	22	22	ERS17184666
HICF1173	H494	91.0369	73.3436	1941102	147523444	838050	86.35	Staphylococcus aureus	2120	0.22	Staphylococcus haemolyticus	mecA(100.0%, 35.4, 99.9%)	0.973775	149	46.0938	22	22	ERS17184668
HICF1174	H462	82.7534	66.8135	1751230	133093107	797287	91.05	Staphylococcus aureus	77	0.01	Staphylococcus phage tp310-1	mecA(100.0%, 33.4, 99.9%)	0.959247	424	44.6585	22	22	ERS17184669
HICF1175	H008	177.971	144.472	3324866	252689049	1399315	84.17	Staphylococcus aureus	865	0.05	Staphylococcus virus 85	mecA(100.0%, 65.5, 99.9%)	0.921781	46332	73.398	36	30	ERS17184671
HICF1176	H376	165.16	133.888	3050070	231804563	1316723	86.34	Staphylococcus aureus	292	0.02	Enterococcus durans	mecA(100.0%, 62.1, 99.9%)	0.908605	36312	69.262	1	1	ERS17184670
HICF1177	H032	62.0507	50.1004	1313122	99797038	579604	88.28	Staphylococcus aureus	372	0.06	Staphylococcus lugdunensis	mecA(100.0%, 27.0, 99.9%)	0.914967	538	32.492	2371	22	ERS17184673
HICF1178	H483	180.365	146.411	3338678	253738500	1437333	86.1	Staphylococcus aureus	737	0.04	Staphylococcus phage DW2	mecA(100.0%, 71.7, 99.9%)	0.982937	136	81.8102	22	22	ERS17184672
HICF1179	H004	175.24	142.304	3261742	247891599	1372960	84.19	Staphylococcus aureus	98	0.01	Staphylococcus argenteus	mecA(100.0%, 69.0, 99.95%)	0.981561	143	76.6924	22	22	ERS17184674
HICF1180	H710	199.901	162.134	3743580	284511193	1625896	86.86	Staphylococcus aureus	315	0.02	Staphylococcus lugdunensis	mecA(100.0%, 75.5, 99.9%)	0.905921	46775	82.5822	30	30	ERS17184675
HICF1181	H248	140.323	113.97	2575762	195757275	1086782	84.39	Staphylococcus aureus	93	0.01	Staphylococcus argenteus	mecA(100.0%, 50.3, 99.9%)	0.976291	150	60.4644	22	22	ERS17184677
HICF1182	H288	187.966	152.484	3520152	267530761	1564541	88.89	Staphylococcus aureus	87	0	Staphylococcus argenteus	mecA(100.0%, 74.4, 99.95%)	0.9679	126	87.0471	22	22	ERS17184676
HICF1183	H068	92.9286	74.919	1980980	150554233	901321	91	Staphylococcus aureus	606	0.06	Staphylococcus epidermidis	mecA(100.0%, 38.3, 99.85%)	0.888964	44874	45.64	59	59	ERS17184678
HICF1184	H397	109.942	88.869	2272194	172628164	978535	86.13	Staphylococcus aureus	15515	1.37	Staphylococcus saprophyticus	mecA(100.0%, 38.2, 99.9%)	0.897663	35658	48.7723	1	1	ERS17184679
HICF1185	H705	175.851	142.347	3261956	247907637	1360336	83.41	Staphylococcus aureus	846	0.05	Staphylococcus lugdunensis	mecA(100.0%, 69.7, 99.9%)	0.955765	512	74.9448	22	22	ERS17184681
HICF1187	H510	157.61	127.795	2914580	221507406	1253319	86	Staphylococcus aureus	1356	0.09	Staphylococcus epidermidis	mecA(100.0%, 61.5, 99.95%)	0.982309	148	70.3693	22	22	ERS17184680
HICF1188	H368	186.146	150.866	3460124	262968246	1516458	87.65	Staphylococcus aureus	1015	0.06	Staphylococcus virus phiETA	mecA(100.0%, 76.3, 99.95%)	0.966935	121	84.3997	22	22	ERS17184682
HICF1189	H410	196.855	159.061	4010478	304795844	1748176	87.18	Staphylococcus aureus	1094	0.05	Staphylococcus virus phiETA	mecA(100.0%, 78.3, 99.95%)	0.984205	137	98.0363	22	22	ERS17184683
HICF1190	H262	185.055	150.094	3419362	259870579	1490618	87.19	Staphylococcus aureus	214	0.01	Staphylococcus argenteus	mecA(100.0%, 81.2, 99.9%)	0.901629	53225	76.6769	45	45	ERS17184684
HICF1191	H435	174.037	140.955	3215442	244372758	1379763	85.82	Staphylococcus aureus	942	0.06	Staphylococcus virus 85	mecA(100.0%, 76.8, 99.9%)	0.901368	53057	70.953	45	45	ERS17184685
HICF1192	H299	133.088	107.349	2675826	203362220	1188981	88.87	Staphylococcus aureus	705	0.05	Staphylococcus epidermidis	mecA(100.0%, 53.9, 99.85%)	0.907454	45517	60.8724	59	59	ERS17184686
HICF1194	H596	175.983	142.349	3280032	249281509	1445947	88.17	Staphylococcus aureus	116	0.01	Staphylococcus phage tp310-1	mecA(100.0%, 72.3, 99.9%)	0.962005	397	78.3787	22	22	ERS17184687
HICF1195	H183	204.78	166.068	3796194	288509851	1621975	85.45	Staphylococcus aureus	171	0.01	Staphylococcus argenteus	mecA(100.0%, 84.8, 99.9%)	0.978176	150	89.897	22	22	ERS17184688
HICF1196	H426	223.404	181.113	4168534	316807436	1795345	86.14	Staphylococcus aureus	1021	0.05	Staphylococcus virus phiETA	mecA(100.0%, 93.7, 99.95%)	0.983557	129	98.291	22	22	ERS17184689
HICF1197	H712	197.275	160.051	3658528	278047086	1567339	85.68	Staphylococcus aureus	1055	0.06	Staphylococcus lugdunensis	mecA(100.0%, 84.4, 99.9%)	0.960187	562	87.0259	22	22	ERS17184690
HICF1198	H463	201.459	163.316	3736296	283957419	1602509	85.78	Staphylococcus aureus	229	0.01	Staphylococcus nepalensis	mecA(100.0%, 88.3, 99.95%)	0.959171	532	86.7149	22	22	ERS17184691
HICF1199	H076	165.683	133.441	3337668	253662366	1392493	83.44	Staphylococcus aureus	812	0.05	Staphylococcus virus phiETA	mecA(100.0%, 66.3, 99.9%)	0.964109	159	73.5077	22	22	ERS17184692
HICF1200	H149	143.912	116.21	2919486	221880518	1275375	87.37	Staphylococcus aureus	36	0	Staphylococcus argenteus	mecA(100.0%, 59.7, 99.9%)	0.924743	46364	66.0389	36	30	ERS17184693
HICF1202	H695	144.304	116.229	2934258	223003215	1251877	85.33	Staphylococcus aureus	62	0	Staphylococcus epidermidis	mecA(100.0%, 56.8, 99.85%)	0.981666	125	69.527	22	22	ERS17184694
HICF1203	H242	123.861	99.887	2468364	187595428	1035054	83.87	Staphylococcus aureus	518	0.04	Staphylococcus phage B236	mecA(100.0%, 45.8, 99.9%)	0.902418	36435	51.5914	6	5	ERS17184695
HICF1204	H714	137.9	111.272	2807914	213401108	1275490	90.85	Staphylococcus aureus	68	0	Staphylococcus argenteus	mecA(100.0%, 61.5, 99.8%)	0.891628	45639	63.2562	59	59	ERS17184696
HICF1205	H380	123.181	99.3283	2483978	188781915	1105563	89.02	Staphylococcus aureus	63	0.01	Staphylococcus phage phiPVL-CN125	mecA(100.0%, 51.9, 99.95%)	0.909886	36421	56.2727	5	5	ERS17184697
HICF1207	H530	117.193	94.6779	2354050	178907378	1047039	88.96	Staphylococcus aureus	242	0.02	Enterococcus durans	mecA(100.0%, 54.4, 99.9%)	0.901575	36014	53.725	1	1	ERS17184698
HICF1208	H716	138.05	111.533	2786096	211742856	1237759	88.85	Staphylococcus aureus	233	0.02	Enterococcus durans	mecA(100.0%, 63.3, 99.9%)	0.902944	36130	63.0997	1	1	ERS17184699
HICF1209	H074	130.324	105.41	2614780	198722987	1151659	88.09	Staphylococcus aureus	753	0.06	Staphylococcus epidermidis	mecA(100.0%, 59.2, 99.85%)	0.89434	45513	58.4196	59	59	ERS17184700
HICF1210	H408	118.295	95.6443	2377742	180708070	1051522	88.45	Staphylococcus aureus	508	0.04	Staphylococcus phage DW2	mecA(100.0%, 52.8, 99.9%)	0.982156	137	59.3713	22	22	ERS17184590
HICF1211	H026	108.635	87.6122	2198774	167106248	984341	89.54	Staphylococcus aureus	151	0.01	Staphylococcus epidermidis	mecA(100.0%, 48.2, 99.95%)	0.981463	134	55.6574	22	22	ERS17184589
HICF1212	H713	145.136	117.131	2923080	222153766	1253736	85.78	Staphylococcus aureus	25	0	Staphylococcus argenteus	mecA(100.0%, 57.4, 99.95%)	0.983207	98	70.2616	22	22	ERS17184591
HICF1213	H230	113.847	92.1298	2303630	175075592	1016213	88.23	Staphylococcus aureus	200	0.02	Jeotgalibaca sp. PTS2502	mecA(100.0%, 44.4, 99.85%)	0.981201	152	56.5491	22	22	ERS17184592
HICF1214	H200	117.385	94.9137	2368038	179970403	1010200	85.32	Staphylococcus aureus	177	0.01	Staphylococcus epidermidis	mecA(100.0%, 50.4, 99.9%)	0.922002	46098	51.5064	36	30	ERS17184593
HICF1215	H107	121.136	97.9981	2437798	185272197	1075948	88.27	Staphylococcus aureus	672	0.06	Staphylococcus virus phiETA	mecA(100.0%, 54.8, 99.9%)	0.971507	122	60.445	22	22	ERS17184594
HICF1216	H205	104.351	84.4335	2121884	161206777	899259	84.76	Staphylococcus aureus	680	0.06	Staphylococcus virus 85	mecA(100.0%, 39.5, 99.9%)	0.961599	143	48.3506	22	22	ERS17184596
HICF1217	H631	120.678	97.5436	2487686	188999857	1135390	91.28	Staphylococcus aureus	41	0	Staphylococcus argenteus	mecA(100.0%, 53.6, 99.9%)	0.89853	35982	58.0779	8511	1	ERS17184595
HICF1218	H229	94.0622	76.1271	1914018	145417771	851889	89.02	Staphylococcus aureus	190	0.02	Enterococcus durans	mecA(100.0%, 40.7, 99.9%)	0.897571	35485	44.1037	1	1	ERS17184597
HICF1219	H617	126.515	102.314	2585658	196443262	1173273	90.75	Staphylococcus aureus	160	0.01	Staphylococcus virus 77	mecA(100.0%, 49.3, 99.9%)	0.905279	36485	59.9257	5	5	ERS17184598
HICF1220	H139	115.871	93.7836	2381252	180911753	1019091	85.59	Staphylococcus aureus	152	0.01	Staphylococcus virus 71	mecA(100.0%, 48.4, 99.9%)	0.921946	46057	52.1456	36	30	ERS17184599
HICF1221	H258	135.747	109.664	2803912	213024121	1243656	88.71	Staphylococcus aureus	96	0.01	Staphylococcus argenteus	mecA(100.0%, 59.0, 99.9%)	0.904427	52911	63.4955	45	45	ERS17184600
HICF1222	H480	103.066	83.3973	2078384	157903128	899786	86.59	Staphylococcus aureus	17	0	Staphylococcus argenteus	mecA(100.0%, 39.9, 99.95%)	0.981393	149	51.0576	22	22	ERS17184601
HICF1223	H012	95.6952	77.3362	1960814	148971011	872109	88.95	Staphylococcus aureus	18	0	Staphylococcus argenteus	mecA(100.0%, 41.7, 99.95%)	0.9781	121	49.9181	22	22	ERS17184602
HICF1225	H573	117.687	95.2029	2404682	182692666	1094873	91.06	Staphylococcus aureus	71	0.01	Staphylococcus argenteus	mecA(100.0%, 54.6, 99.9%)	0.889913	52495	54.5185	45	45	ERS17184603
HICF1226	H246	106.764	86.2663	2170812	164926385	934160	86.07	Staphylococcus aureus	580	0.05	Staphylococcus epidermidis	mecA(100.0%, 39.5, 99.85%)	0.905521	44977	47.7239	59	59	ERS17184604
HICF1227	H346	105.942	85.651	2172002	165015232	974215	89.71	Staphylococcus aureus	37	0	Staphylococcus saprophyticus	mecA(100.0%, 45.9, 99.95%)	0.978203	138	54.7811	22	22	ERS17184605
HICF1228	H382	89.3298	72.4159	1813162	137752694	821558	90.62	Staphylococcus aureus	558	0.06	Staphylococcus epidermidis	mecA(100.0%, 42.3, 99.85%)	0.886012	44748	42.0281	59	59	ERS17184606
HICF1229	H088	92.2652	74.7061	1874944	142447657	829588	88.49	Staphylococcus aureus	115	0.01	Staphylococcus phage tp310-2	mecA(100.0%, 43.1, 99.9%)	0.972367	443	45.477	22	22	ERS17184607
HICF1230	H661	93.1662	75.1895	1915852	145554639	830282	86.67	Staphylococcus aureus	46	0	Staphylococcus epidermidis	mecA(100.0%, 39.4, 99.85%)	0.978775	121	46.5551	22	22	ERS17184608
HICF1232	H592	119.299	96.3719	2436652	185124358	1027081	84.3	Staphylococcus aureus	15966	1.31	Prevotella dentalis	mecA(100.0%, 49.2, 99.95%)	0.978147	147	58.3854	22	22	ERS17184610
HICF1235	H496	101.38	82.0092	2068758	157171488	929516	89.86	Staphylococcus aureus	24	0	Staphylococcus argenteus	mecA(100.0%, 46.8, 99.85%)	0.903988	36541	48.1808	772	1	ERS17184609
HICF1236	H173	110.203	89.1337	2252406	171125508	967145	85.88	Staphylococcus aureus	54	0	Staphylococcus argenteus	mecA(100.0%, 43.5, 99.9%)	0.975826	140	52.5862	22	22	ERS17184611
HICF1237	H579	124.81	100.83	2565996	194949000	1109730	86.5	Staphylococcus aureus	22	0	Staphylococcus argenteus	mecA(100.0%, 51.7, 99.95%)	0.979954	168	62.4369	22	22	ERS17184612
HICF1238	H170	136.563	110.585	2707082	205737662	1199081	88.59	Staphylococcus aureus	4122	0.3	Staphylococcus haemolyticus	mecA(100.0%, 63.2, 99.85%)	0.958352	156	64.7868	22	22	ERS17184614
HICF1240	H649	114.572	92.8639	2234948	169855635	983990	88.05	Staphylococcus aureus	188	0.02	Staphylococcus epidermidis	mecA(100.0%, 49.8, 99.9%)	0.905341	45237	50.6703	59	59	ERS17184613
HICF1241	H664	143.427	116.062	2817494	214129006	1215445	86.28	Staphylococcus aureus	126	0.01	Staphylococcus nepalensis	mecA(100.0%, 64.3, 99.85%)	0.908045	35793	61.8437	1	1	ERS17184615
HICF1242	H641	135.771	110.01	2681598	203801073	1184804	88.37	Staphylococcus aureus	245	0.02	Enterococcus durans	mecA(100.0%, 63.2, 99.9%)	0.906331	35952	61.1871	1	1	ERS17184616
HICF1243	H356	124.508	100.818	2471962	187868734	1094817	88.58	Staphylococcus aureus	35	0	Staphylococcus argenteus	mecA(100.0%, 57.4, 99.95%)	0.981702	128	59.9398	22	22	ERS17184617
HICF1244	H473	96.5534	78.3826	1862614	141558246	820656	88.12	Staphylococcus aureus	140	0.02	Enterococcus durans	mecA(100.0%, 43.5, 99.9%)	0.900116	35450	42.7369	1	1	ERS17184618
HICF1245	H570	108.266	87.7066	2145922	163089635	932524	86.91	Staphylococcus aureus	1038	0.1	Staphylococcus pseudintermedius	mecC(100.0%, 46.9, 100.0%)	0.888106	43975	46.6953	130	130	ERS17184619
HICF1246	H683	120.108	97.1895	2365658	179789522	1046725	88.49	Staphylococcus aureus	73	0.01	Staphylococcus agnetis	mecA(100.0%, 78.3, 99.85%)	0.903774	36197	53.0453	88	88	ERS17184620
HICF1247	H041	139.053	112.699	2727814	207313438	1212009	88.86	Staphylococcus aureus	50	0	Staphylococcus argenteus	mecA(100.0%, 60.6, 99.85%)	0.982428	150	67.9472	22	22	ERS17184621
HICF1248	H117	112.595	91.2306	2194764	166801583	949061	86.48	Staphylococcus aureus	538	0.05	Staphylococcus virus phiETA	mecA(100.0%, 51.7, 99.9%)	0.976929	129	52.7861	22	22	ERS17184622
HICF1249	H402	129.883	105.107	2560372	194587750	1130981	88.35	Staphylococcus aureus	1404	0.11	Staphylococcus lugdunensis	mecA(100.0%, 57.9, 99.85%)	0.9135	36370	59.4943	4146	5	ERS17184623
HICF1252	H247	101.033	81.9841	1967830	149554675	868767	88.3	Staphylococcus aureus	164	0.02	Enterococcus durans	mecA(100.0%, 54.7, 99.85%)	0.897133	35609	44.9777	1	1	ERS17184624
HICF1253	H444	114.945	93.0793	2273920	172817363	1019075	89.63	Staphylococcus aureus	207	0.02	Enterococcus durans	mecA(100.0%, 57.5, 99.9%)	0.905177	35708	52.6934	1	1	ERS17184626
HICF1254	H589	138.053	111.685	2702120	205360579	1165945	86.3	Staphylococcus aureus	800	0.06	Staphylococcus lugdunensis	mecA(100.0%, 58.1, 99.95%)	0.972789	536	63.1732	22	22	ERS17184625
HICF1255	H577	141.219	114.077	2875932	218570269	1279852	89	Staphylococcus aureus	133	0.01	Staphylococcus argenteus	mecA(100.0%, 68.2, 99.9%)	0.899934	52941	64.475	45	45	ERS17184627
HICF1256	H652	120.871	98.0241	2386998	181411418	1054149	88.32	Staphylococcus aureus	224	0.02	Enterococcus durans	mecA(100.0%, 58.1, 99.9%)	0.906367	35905	54.4448	1	1	ERS17184628
HICF1257	H723	113.187	91.7629	2215386	168368801	984231	88.85	Staphylococcus aureus	1881	0.17	Staphylococcus simulans	mecA(100.0%, 50.8, 99.95%)	0.899889	36117	50.3851	149	5	ERS17184629
HICF1258	H709	121.442	98.4975	2380650	180928969	1069870	89.88	Staphylococcus aureus	203	0.02	Staphylococcus lugdunensis	mecA(100.0%, 54.9, 99.9%)	0.895867	35682	54.1197	97	97	ERS17184630
HICF1259	H718	133.425	108.064	2635914	200328975	1129488	85.7	Staphylococcus aureus	794	0.06	Staphylococcus epidermidis	mecA(100.0%, 57.0, 99.9%)	0.922541	36499	59.5935	105	5	ERS17184631
HICF1260	H468	138.037	111.824	2766060	210220098	1220358	88.24	Staphylococcus aureus	31	0	Staphylococcus argenteus	mecA(100.0%, 60.6, 99.95%)	0.98043	167	68.5163	22	22	ERS17184632
HICF1261	H171	146.845	118.697	2976220	226192142	1299029	87.29	Staphylococcus aureus	80	0.01	Staphylococcus epidermidis	mecA(100.0%, 64.8, 99.85%)	0.982103	124	72.0112	22	22	ERS17184633
HICF1262	H671	132.67	107.336	2656852	201920139	1194173	89.89	Staphylococcus aureus	178	0.01	Staphylococcus virus 77	mecA(100.0%, 57.7, 99.9%)	0.906456	36368	60.9017	5	5	ERS17184634
HICF1263	H721	139.975	113.165	2815594	213984568	1235112	87.73	Staphylococcus aureus	33	0	Staphylococcus argenteus	mecA(100.0%, 49.7, 99.9%)	0.927336	36659	61.5098	8	8	ERS17184635
HICF1265	H694	155.626	125.819	3163738	240443440	1397724	88.36	Staphylococcus aureus	210	0.01	Staphylococcus argenteus	mecA(100.0%, 66.8, 99.9%)	0.913138	53067	72.4268	45	45	ERS17184636
HICF1266	H581	122.328	99.0661	2429622	184650740	1063773	87.57	Staphylococcus aureus	745	0.06	Staphylococcus lugdunensis	mecA(100.0%, 52.6, 99.95%)	0.958489	552	56.6664	22	22	ERS17184638
HICF1267	H257	154.108	124.507	3135258	238279014	1392709	88.84	Staphylococcus aureus	1285	0.08	Staphylococcus virus 85	mecA(100.0%, 70.4, 99.85%)	0.902828	36587	71.2475	5	5	ERS17184637
HICF1269	H092	142.956	115.556	2883070	219112713	1274436	88.41	Staphylococcus aureus	855	0.06	Staphylococcus lugdunensis	mecA(100.0%, 58.1, 99.9%)	0.956432	551	70.6539	2371	22	ERS17184701
HICF1270	H374	155.653	125.859	3133066	238112309	1369365	87.41	Staphylococcus aureus	35	0	Staphylococcus argenteus	mecA(100.0%, 60.7, 99.9%)	0.921882	36699	69.6926	105	5	ERS17184702
HICF1271	H036	128.656	104.015	2572688	195523717	1155057	89.79	Staphylococcus aureus	449	0.03	Staphylococcus phage P954	mecA(100.0%, 56.8, 99.9%)	0.895605	36386	57.9195	5	5	ERS17184703
HICF1272	H720	132.727	107.27	2675432	203332193	1138226	85.09	Staphylococcus aureus	1213	0.09	Staphylococcus lugdunensis	mecA(100.0%, 54.6, 99.85%)	0.957992	544	62.2512	22	22	ERS17184707
HICF1273	H100	125.031	101.219	2505906	190448185	1061704	84.74	Staphylococcus aureus	251	0.02	Staphylococcus epidermidis	mecA(100.0%, 47.7, 99.9%)	0.92201	46051	53.757	36	30	ERS17184705
HICF1274	H044	105.493	85.3668	2112888	160579087	946612	89.6	Staphylococcus aureus	26	0	Staphylococcus argenteus	mecA(100.0%, 42.9, 99.95%)	0.965873	96	52.6192	22	22	ERS17184704
HICF1276	H681	137.114	110.787	2757876	209598034	1224553	88.8	Staphylococcus aureus	580	0.04	Staphylococcus argenteus	mecA(100.0%, 52.5, 99.95%)	0.903417	36086	61.9548	88	88	ERS17184706
HICF1277	H140	136.091	109.973	2753372	209255588	1189573	86.41	Staphylococcus aureus	62	0	Staphylococcus argenteus	mecA(100.0%, 56.2, 99.9%)	0.977572	155	64.9337	22	22	ERS17184710
HICF1278	H583	128.972	104.357	2591764	196973462	1152012	88.9	Staphylococcus aureus	130	0.01	Staphylococcus argenteus	mecA(100.0%, 61.1, 99.9%)	0.898917	52830	58.809	45	45	ERS17184711
HICF1279	H167	120.655	97.6785	2425220	184316245	1023687	84.42	Staphylococcus aureus	7570	0.62	Staphylococcus epidermidis	mecA(100.0%, 48.2, 99.95%)	0.980072	125	57.4278	22	22	ERS17184708
HICF1280	H606	86.4954	70.3123	1660884	126226889	731504	88.09	Staphylococcus aureus	44	0.01	Staphylococcus epidermidis	mecA(100.0%, 32.0, 99.85%)	0.959379	119	41.1393	22	22	ERS17184709
HICF1282	H023	98.0777	79.5763	1909088	145090425	839059	87.9	Staphylococcus aureus	31	0	Staphylococcus argenteus	mecA(100.0%, 36.7, 99.95%)	0.965283	117	47.1236	22	22	ERS17184712
HICF1283	H146	123.735	100.085	2498056	189851588	1110242	88.89	Staphylococcus aureus	244	0.02	Enterococcus durans	mecA(100.0%, 58.2, 99.9%)	0.90177	35860	56.623	1	1	ERS17184713
HICF1284	H634	81.9147	66.5146	1568652	119217320	689192	87.87	Staphylococcus aureus	362	0.05	Staphylococcus phage B236	mecA(100.0%, 36.0, 99.9%)	0.883354	35683	35.6134	6	5	ERS17184715
HICF1285	H141	100.412	81.5123	1936008	147136393	857049	88.54	Staphylococcus aureus	43	0	Staphylococcus argenteus	mecA(100.0%, 37.5, 99.95%)	0.980941	130	49.0402	22	22	ERS17184714
HICF1286	H150	103.027	83.6656	1999800	151984618	868893	86.9	Staphylococcus aureus	361	0.04	Staphylococcus virus X2	mecA(100.0%, 40.7, 99.9%)	0.914409	35881	44.8273	5	5	ERS17184717
HICF1287	H094	121.035	98.0847	2361414	179467187	1013728	85.86	Staphylococcus aureus	5769	0.49	Staphylococcus epidermidis	mecA(100.0%, 50.6, 99.85%)	0.904811	45300	52.368	59	59	ERS17184718
HICF1288	H035	80.6872	65.5211	1529856	116268755	629618	82.31	Staphylococcus aureus	381	0.05	Staphylococcus virus phiETA	mecA(100.0%, 32.5, 99.95%)	0.955821	110	36.4036	22	22	ERS17184719
HICF1289	H219	107.236	86.9248	2093412	159099174	884840	84.54	Staphylococcus aureus	552	0.05	Staphylococcus virus phiETA	mecA(100.0%, 43.5, 99.85%)	0.979237	123	50.1321	22	22	ERS17184716
HICF1291	H584	102.383	82.9549	1983442	150741313	801788	80.85	Staphylococcus aureus	5193	0.52	Staphylococcus epidermidis	mecA(100.0%, 34.1, 99.95%)	0.975049	140	45.043	22	22	ERS17184720
HICF1292	H362	131.429	106.49	2535262	192679495	1054789	83.21	Staphylococcus aureus	595	0.05	Staphylococcus epidermidis	mecA(100.0%, 47.0, 99.85%)	0.917226	45245	54.5208	59	59	ERS17184721
HICF1293	H381	92.8245	75.1713	1779510	135242292	741565	83.34	Staphylococcus aureus	4095	0.46	Staphylococcus epidermidis	mecA(100.0%, 33.9, 99.9%)	0.90244	35856	37.849	8	8	ERS17184723
HICF1294	H336	108.415	87.7922	2104132	159913808	880729	83.71	Staphylococcus aureus	29	0	Staphylococcus argenteus	mecA(100.0%, 43.8, 99.9%)	0.980041	134	48.7369	22	22	ERS17184722
HICF1295	H605	97.7068	79.4361	1874910	142492984	838962	89.49	Staphylococcus aureus	465	0.05	Staphylococcus epidermidis	mecA(100.0%, 39.9, 99.85%)	0.886827	44647	42.6991	59	59	ERS17184724
HICF1296	H731	78.0568	63.4479	1492546	113433303	622240	83.38	Staphylococcus aureus	1791	0.24	Staphylococcus epidermidis	mecA(100.0%, 31.2, 99.9%)	0.883413	51505	33.0426	508	45	ERS17184725
HICF1297	H051	93.3013	75.7063	1814156	137875578	803549	88.59	Staphylococcus aureus	83	0.01	Staphylococcus argenteus	mecA(100.0%, 36.0, 99.9%)	0.892752	52368	41.4585	45	45	ERS17184726
HICF1298	H732	105.716	85.8536	2034750	154640572	883359	86.83	Staphylococcus aureus	242	0.02	Staphylococcus phage P954	mecA(100.0%, 43.5, 99.85%)	0.908051	36167	45.6928	5083	5	ERS17184727
HICF1299	H210	101.407	82.2707	1970072	149725229	845727	85.86	Staphylococcus aureus	51	0.01	Staphylococcus argenteus	mecA(100.0%, 39.4, 99.9%)	0.973577	140	46.3999	22	22	ERS17184729
HICF1300	H330	101.759	82.5577	1957308	148755121	862286	88.11	Staphylococcus aureus	39	0	Staphylococcus argenteus	mecA(100.0%, 37.4, 99.9%)	0.908403	35383	43.8098	1	1	ERS17184731
HICF1301	H015	98.8899	80.3143	1909088	145090533	851498	89.2	Staphylococcus aureus	586	0.06	Staphylococcus epidermidis	mecA(100.0%, 39.1, 99.85%)	0.888279	44742	43.3152	59	59	ERS17184728
HICF1302	H747	105.432	85.3653	2047024	155573606	878589	85.84	Staphylococcus aureus	354	0.03	Staphylococcus haemolyticus	mecA(100.0%, 42.4, 99.9%)	0.900304	35925	44.8762	5	5	ERS17184730
HICF1303	H697	128.828	104.028	2630658	199928642	1154659	87.78	Staphylococcus aureus	205	0.02	Staphylococcus virus X2	mecA(100.0%, 59.5, 99.9%)	0.925709	36563	59.7459	8	8	ERS17184732
HICF1304	H268	117.927	95.3345	2368978	180041158	1043501	88.1	Staphylococcus aureus	949	0.08	Staphylococcus epidermidis	mecA(100.0%, 54.2, 99.9%)	0.912063	35834	54.001	361	361	ERS17184733
HICF1305	H342	132.062	106.7	2687992	204286108	1206933	89.8	Staphylococcus aureus	61	0	Staphylococcus argenteus	mecA(100.0%, 60.4, 99.9%)	0.982191	169	67.5243	22	22	ERS17184734
HICF1306	H174	107.001	86.4089	2150006	163399415	944641	87.87	Staphylococcus aureus	17	0	Staphylococcus argenteus	mecA(100.0%, 48.0, 99.9%)	0.964683	102	52.6599	22	22	ERS17184735
HICF1307	H730	129.112	104.358	2610184	198372849	1151624	88.24	Staphylococcus aureus	314	0.02	Staphylococcus lugdunensis	mecA(100.0%, 50.6, 99.95%)	0.922576	36306	59.0014	5	5	ERS17184737
HICF1308	H320	132.434	107.009	2689898	204430927	1215200	90.35	Staphylococcus aureus	20	0	Staphylococcus argenteus	mecA(100.0%, 58.3, 99.9%)	0.906336	36444	61.4344	5	5	ERS17184736
HICF1309	H726	136.74	110.307	2786964	211808015	1160788	83.3	Staphylococcus aureus	17195	1.23	Prevotella dentalis	mecA(100.0%, 57.2, 99.85%)	0.97972	141	62.843	22	22	ERS17184739
HICF1310	H477	100.956	81.5364	2011094	152842217	896814	89.19	Staphylococcus aureus	1907	0.19	Staphylococcus pseudintermedius	mecC(100.0%, 43.6, 100.0%)	0.880096	44158	43.4008	425	425	ERS17184738
HICF1311	H546	135.638	109.501	2764400	210093133	1200223	86.83	Staphylococcus aureus	758	0.05	Staphylococcus lugdunensis	mecA(100.0%, 68.1, 99.9%)	0.955726	559	65.9473	2371	22	ERS17184740
HICF1312	H034	127.175	102.617	2573594	195591822	1148795	89.28	Staphylococcus aureus	23	0	Staphylococcus argenteus	mecA(100.0%, 58.7, 99.85%)	0.981808	156	64.456	22	22	ERS17184743
HICF1313	H729	132.549	107.094	2672974	203144659	1175564	87.96	Staphylococcus aureus	125	0.01	Staphylococcus argenteus	mecA(100.0%, 57.2, 99.9%)	0.910508	52649	60.2675	45	45	ERS17184741
HICF1314	H228	124.674	100.727	2504840	190366476	1105745	88.29	Staphylococcus aureus	722	0.06	Staphylococcus virus phiETA	mecA(100.0%, 59.2, 99.95%)	0.981161	131	62.0581	22	22	ERS17184742
HICF1316	H097	113.587	91.8098	2283932	173577727	1016062	88.97	Staphylococcus aureus	302	0.03	Staphylococcus lugdunensis	mecA(100.0%, 50.2, 99.85%)	0.90084	36392	51.2008	5	5	ERS17184744
HICF1317	H734	115.346	93.2347	2318562	176209599	1029603	88.81	Staphylococcus aureus	246	0.02	Enterococcus durans	mecA(100.0%, 56.7, 99.9%)	0.905306	35873	53.079	1	1	ERS17184745
HICF1318	H185	109.964	88.6484	2230896	169546900	950630	85.22	Staphylococcus aureus	61	0.01	Staphylococcus argenteus	mecA(100.0%, 49.4, 99.9%)	0.975304	144	53.2661	22	22	ERS17184746
HICF1319	H471	124.979	100.918	2514464	191098055	1086504	86.42	Staphylococcus aureus	4825	0.38	Staphylococcus lugdunensis	mecA(100.0%, 49.4, 99.95%)	0.915998	46223	55.5084	30	30	ERS17184747
HICF1320	H104	124.914	100.935	2537484	192847606	1115506	87.92	Staphylococcus aureus	65	0.01	Staphylococcus argenteus	mecA(100.0%, 54.1, 99.9%)	0.977029	155	61.4851	22	22	ERS17184748
HICF1321	H559	127.637	102.924	2574736	195678471	1080512	83.93	Staphylococcus aureus	2362	0.18	Staphylococcus equorum	mecA(100.0%, 53.6, 99.9%)	0.892622	35734	54.9494	97	97	ERS17184749
HICF1322	H238	163.729	131.685	3247860	246835878	1437440	88.52	Staphylococcus aureus	633	0.04	Staphylococcus virus 77	mecA(100.0%, 89.1, 99.9%)	0.90627	36930	74.285	6	5	ERS17184750
HICF1323	H294	122.141	98.7006	2459200	186898014	1083989	88.16	Staphylococcus aureus	711	0.06	Staphylococcus lugdunensis	mecA(100.0%, 60.7, 99.95%)	0.960108	543	58.6538	22	22	ERS17184751
HICF1324	H736	172.451	138.667	3374458	256457293	1483995	87.95	Staphylococcus aureus	131	0.01	Staphylococcus phage SMSAP5	mecA(100.0%, 73.6, 99.9%)	0.913954	36791	73.917	1649	5	ERS17184752
HICF1325	H398	125.912	101.697	2555864	194244374	1130910	88.5	Staphylococcus aureus	20	0	Staphylococcus epidermidis	mecA(100.0%, 61.3, 99.95%)	0.982275	123	63.3504	22	22	ERS17184753
HICF1326	H302	186.084	149.617	3682052	279834322	1614833	87.71	Staphylococcus aureus	50	0	Staphylococcus argenteus	mecA(100.0%, 94.3, 99.95%)	0.980627	148	88.4999	22	22	ERS17184755
HICF1327	H057	127.21	102.352	2482722	188685586	1083065	87.25	Staphylococcus aureus	675	0.05	Staphylococcus virus phiETA	mecA(100.0%, 56.4, 99.95%)	0.976288	117	60.6847	22	22	ERS17184754
HICF1328	H465	166.735	134.212	3264818	248124786	1440391	88.24	Staphylococcus aureus	883	0.05	Staphylococcus epidermidis	mecA(100.0%, 75.4, 99.85%)	0.895648	45721	72.276	59	59	ERS17184756
HICF1329	H114	149.102	120.054	2935558	223101233	1291882	88.02	Staphylococcus aureus	253	0.02	Enterococcus durans	mecA(100.0%, 68.4, 99.9%)	0.907862	36309	66.4394	1	1	ERS17184757
HICF1330	H735	198.276	159.099	3927020	298451519	1683343	85.73	Staphylococcus aureus	53	0	Staphylococcus saprophyticus	mecA(100.0%, 91.3, 99.95%)	0.910098	36723	84.1595	5	5	ERS17184759
HICF1331	H329	161.05	129.448	3132262	238050282	1382917	88.3	Staphylococcus aureus	2464	0.16	Staphylococcus simulans	mecA(100.0%, 74.7, 99.95%)	0.903902	36636	69.5534	149	5	ERS17184758
HICF1332	H429	195.125	156.611	3863980	293660923	1681284	87.02	Staphylococcus aureus	1051	0.05	Staphylococcus epidermidis	mecA(100.0%, 93.4, 99.85%)	0.896854	45959	83.2765	59	59	ERS17184760
HICF1333	H079	148.491	119.184	2907642	220979183	1278413	87.93	Staphylococcus aureus	249	0.02	Enterococcus durans	mecA(100.0%, 74.4, 99.9%)	0.907599	36279	65.8208	1	1	ERS17184763
HICF1334	H738	193.571	155.449	3796112	288502497	1671020	88.04	Staphylococcus aureus	299	0.02	Staphylococcus virus 71	mecA(100.0%, 91.5, 99.9%)	0.905641	36723	82.7499	5	5	ERS17184761
HICF1336	H704	209.331	168.159	4112998	312585944	1812084	88.11	Staphylococcus aureus	39	0	Staphylococcus argenteus	mecA(100.0%, 98.1, 99.95%)	0.980738	140	97.2604	22	22	ERS17184762
HICF1337	H218	191.394	153.895	3745658	284667914	1650550	88.13	Staphylococcus aureus	162	0.01	Staphylococcus argenteus	mecA(100.0%, 90.6, 99.9%)	0.901808	53312	82.745	45	45	ERS17184765
HICF1338	H722	130.478	105.005	2552384	193979780	1090098	85.42	Staphylococcus aureus	211	0.02	Staphylococcus virus 3a	mecA(100.0%, 54.8, 99.9%)	0.90699	40480	55.4967	188	1	ERS17184764
HICF1339	H081	119.793	96.3388	2357448	179165051	1044325	88.6	Staphylococcus aureus	198	0.02	Staphylococcus virus 55	mecA(100.0%, 48.2, 99.85%)	0.886198	36520	52.4292	15	15	ERS17184767
HICF1340	H409	176.61	141.935	3461180	263048027	1513232	87.44	Staphylococcus aureus	456	0.03	Staphylococcus carnosus	mecA(100.0%, 79.2, 99.85%)	0.895504	36180	75.6196	97	97	ERS17184766
HICF1341	H659	181.931	146.356	3590014	272839543	1583078	88.19	Staphylococcus aureus	289	0.02	Enterococcus durans	mecA(100.0%, 84.1, 99.9%)	0.899041	36395	79.5577	1	1	ERS17184768
HICF1342	H013	116.777	94.0617	2287644	173859636	967993	84.63	Staphylococcus aureus	61	0.01	Staphylococcus argenteus	mecA(100.0%, 53.9, 99.9%)	0.974703	143	53.385	22	22	ERS17184771
HICF1343	H019	144.48	116.459	2835668	215509540	1267097	89.37	Staphylococcus aureus	830	0.06	Staphylococcus epidermidis	mecA(100.0%, 63.0, 99.85%)	0.894331	45749	64.0854	59	59	ERS17184769
HICF1345	H615	160.745	129.504	3172670	241121233	1372241	86.5	Staphylococcus aureus	1261	0.08	Staphylococcus haemolyticus	mecA(100.0%, 80.7, 99.9%)	0.901609	36840	69.9237	6	5	ERS17184770
HICF1346	H176	70.8407	57.2115	1491718	113370144	672038	90.1	Staphylococcus aureus	13	0	Staphylococcus argenteus	mecA(100.0%, 29.6, 99.95%)	0.954169	140	37.7072	22	22	ERS17184772
HICF1347	H160	92.273	74.4175	1966514	149454793	859256	87.39	Staphylococcus aureus	6024	0.61	Staphylococcus epidermidis	mecA(100.0%, 37.1, 99.85%)	0.888627	44806	43.528	59	59	ERS17184773
HICF1348	H458	68.5041	55.2738	1435926	109130131	655416	91.29	Staphylococcus aureus	13	0	Staphylococcus argenteus	mecA(109.66616841056303%, 26.26151749204907, 99.77283507496593%)	0.871807	35295	33.7397	526	5	ERS17184774
HICF1349	H739	76.5708	61.8531	1614156	122675679	698546	86.55	Staphylococcus aureus	203	0.03	Staphylococcus virus 71	mecA(100.0%, 33.2, 99.85%)	0.887729	35422	35.8846	772	1	ERS17184775
HICF1350	H340	80.5665	65.0139	1718796	130628206	748057	87.04	Staphylococcus aureus	80	0.01	Staphylococcus argenteus	mecA(100.0%, 37.3, 99.9%)	0.889142	51992	38.9071	45	45	ERS17184776
HICF1351	H445	74.1038	59.8362	1583624	120355159	701919	88.65	Staphylococcus aureus	461	0.06	Staphylococcus virus phiETA	mecA(100.0%, 32.5, 99.85%)	0.956377	137	39.5457	1539	22	ERS17184777
HICF1352	H259	66.0155	53.3556	1372758	104329349	605581	88.23	Staphylococcus aureus	519	0.08	Staphylococcus phage phiPVL-CN125	mecA(100.0%, 26.5, 99.9%)	0.873244	45151	32.0187	30	30	ERS17184778
HICF1353	H337	62.3381	50.2794	1330972	101153661	591485	88.88	Staphylococcus aureus	325	0.05	Staphylococcus phage B236	mecA(100.0%, 29.9, 99.9%)	0.859935	35136	30.6767	6	5	ERS17184779
HICF1355	H223	74.2965	59.9176	1575612	119746337	675687	85.77	Staphylococcus aureus	433	0.05	Staphylococcus virus phiETA	mecA(100.0%, 32.7, 99.95%)	0.968715	107	39.3053	22	22	ERS17184780
HICF1356	H678	93.2159	75.1829	1970622	149766850	837231	84.97	Staphylococcus aureus	457	0.05	Staphylococcus phage B236	mecA(100.0%, 38.7, 99.9%)	0.906743	36052	43.3504	6	5	ERS17184781
HICF1357	H226	78.9372	63.6727	1658836	126071169	730862	88.12	Staphylococcus aureus	498	0.06	Staphylococcus virus phiETA	mecA(100.0%, 34.9, 99.95%)	0.976176	127	41.8093	22	22	ERS17184782
HICF1358	H240	81.1163	65.4841	1718972	130641492	769846	89.57	Staphylococcus aureus	19	0	Staphylococcus argenteus	mecA(100.0%, 37.3, 99.95%)	0.975301	134	44.176	22	22	ERS17184783
HICF1359	H743	75.7612	61.1955	1594790	121203782	685923	86.02	Staphylococcus aureus	354	0.04	Staphylococcus virus phiETA	mecA(100.0%, 31.7, 99.95%)	0.969321	110	38.1821	22	22	ERS17184784
HICF1360	H685	81.8455	66.0293	1720036	130722516	777516	90.41	Staphylococcus aureus	23	0	Staphylococcus argenteus	mecA(100.0%, 36.8, 99.9%)	0.892636	35330	39.7785	1	1	ERS17184785
HICF1361	H303	72.4477	58.4682	1540450	117073991	684566	88.88	Staphylococcus aureus	40	0.01	Staphylococcus epidermidis	mecA(100.0%, 32.5, 99.9%)	0.96978	106	39.0029	22	22	ERS17184786
HICF1362	H657	76.3548	61.658	1604286	121925383	704336	87.81	Staphylococcus aureus	353	0.04	Staphylococcus phage B236	mecA(100.0%, 35.4, 99.9%)	0.883561	35616	37.0366	6	5	ERS17184787
HICF1363	H351	74.8304	60.4006	1590648	120888877	714037	89.78	Staphylococcus aureus	22	0	Staphylococcus argenteus	mecA(100.0%, 33.7, 99.95%)	0.972694	150	40.9326	22	22	ERS17184790
HICF1364	H353	70.737	57.1154	1490414	113271144	663122	88.98	Staphylococcus aureus	34	0	Staphylococcus epidermidis	mecA(100.0%, 32.5, 99.85%)	0.947228	123	37.1762	22	22	ERS17184788
HICF1365	H446	83.4161	67.3338	1760626	133807319	797034	90.54	Staphylococcus aureus	21	0	Staphylococcus argenteus	mecA(100.0%, 38.1, 99.9%)	0.896257	35145	41.9517	840	5	ERS17184789
HICF1366	H741	71.7624	57.8952	1523904	115816452	673352	88.37	Staphylococcus aureus	19	0	Staphylococcus argenteus	mecA(100.0%, 33.6, 99.95%)	0.964054	151	38.5397	22	22	ERS17184791
HICF1367	H443	124.37	100.768	2474928	188093792	1095812	88.55	Staphylococcus aureus	36	0	Staphylococcus argenteus	mecA(100.0%, 57.6, 99.9%)	0.980184	131	60.6735	22	22	ERS17184793
HICF1368	H285	117.692	95.3324	2367854	179956136	1050947	88.77	Staphylococcus aureus	148	0.01	Staphylococcus argenteus	mecA(100.0%, 53.3, 99.9%)	0.897415	52767	54.3211	45	45	ERS17184792
HICF1369	H363	59.4197	48.0128	1197642	91016060	542772	90.64	Staphylococcus aureus	28	0	Staphylococcus argenteus	mecA(100.0%, 26.0, 99.85%)	0.816972	42962	27.6482	59	59	ERS17184794
HICF1370	H742	134.097	108.593	2672942	203142707	1163766	87.08	Staphylococcus aureus	356	0.03	Staphylococcus virus 71	mecA(100.0%, 66.8, 99.9%)	0.900733	36616	60.582	6	5	ERS17184795
HICF1372	H423	94.4193	76.2383	1892498	143822533	825139	87.2	Staphylococcus aureus	31	0	Staphylococcus epidermidis	mecA(100.0%, 37.5, 99.9%)	0.958362	143	44.1689	22	22	ERS17184796
HICF1373	H096	79.3774	64.1666	1600984	121668464	655909	81.94	Staphylococcus aureus	1587	0.2	Staphylococcus pasteuri	mecA(100.0%, 29.8, 99.9%)	0.877501	51459	34.0536	45	45	ERS17184797
HICF1374	H009	60.9351	49.2398	1197940	91039004	528666	88.26	Staphylococcus aureus	11	0	Staphylococcus argenteus	mecA(100.0%, 26.9, 99.95%)	0.90494	123	30.1671	22	22	ERS17184799
HICF1375	H430	72.3438	58.426	1458688	110855303	654448	89.73	Staphylococcus aureus	125	0.02	Enterococcus durans	mecA(100.0%, 31.5, 99.9%)	0.881832	34975	34.2222	1	1	ERS17184798
HICF1376	H518	81.6179	65.835	1633412	124132626	736968	90.24	Staphylococcus aureus	24	0	Staphylococcus lugdunensis	mecA(100.0%, 37.1, 99.85%)	0.881885	44337	37.9468	398	398	ERS17184800
HICF1377	H194	90.1081	72.7783	1795196	136427725	786324	87.6	Staphylococcus aureus	25	0	Staphylococcus argenteus	mecA(100.0%, 34.5, 99.9%)	0.91316	35660	39.372	8	8	ERS17184801
HICF1378	H265	59.2936	47.8414	1174910	89288556	495305	84.31	Staphylococcus aureus	703	0.12	Staphylococcus epidermidis	mecA(100.0%, 22.4, 99.9%)	0.828585	142	27.0596	22	22	ERS17184803
HICF1379	H050	70.4273	56.8014	1414738	107514277	612367	86.57	Staphylococcus aureus	29	0	Staphylococcus argenteus	mecA(100.0%, 25.8, 99.9%)	0.944488	147	33.6351	22	22	ERS17184802
HICF1380	H620	58.256	47.0401	1163900	88452038	520948	89.52	Staphylococcus aureus	34	0.01	Staphylococcus epidermidis	mecA(100.0%, 24.6, 99.85%)	0.868283	122	28.3913	22	22	ERS17184804
HICF1381	H172	68.3665	55.2285	1357972	103200834	596615	87.87	Staphylococcus aureus	73	0.01	Staphylococcus argenteus	mecA(100.0%, 28.6, 99.9%)	0.86981	51287	31.243	45	45	ERS17184805
HICF1382	H273	73.1817	59.0211	1468030	111564502	655436	89.29	Staphylococcus aureus	65	0.01	Staphylococcus argenteus	mecA(100.0%, 29.5, 99.9%)	0.874957	51512	33.8972	45	45	ERS17184807
HICF1383	H166	74.7999	60.3201	1497238	113784353	675982	90.3	Staphylococcus aureus	44	0.01	Staphylococcus argenteus	mecA(100.0%, 34.4, 99.95%)	0.955357	140	38.1423	22	22	ERS17184806
HICF1384	H080	76.8771	62.0792	1543628	117309606	662490	85.84	Staphylococcus aureus	417	0.05	Staphylococcus virus phiETA	mecA(100.0%, 31.3, 99.95%)	0.963508	102	38.257	22	22	ERS17184809
HICF1385	H535	194.488	157.108	3884980	295258054	1734309	89.28	Staphylococcus aureus	961	0.05	Staphylococcus epidermidis	mecA(100.0%, 84.7, 99.85%)	0.89898	46084	86.4558	59	59	ERS17184808
HICF1386	H508	137.16	110.763	2707992	205807029	1190851	87.95	Staphylococcus aureus	43	0	Staphylococcus argenteus	mecA(100.0%, 61.4, 99.95%)	0.981576	174	67.1945	22	22	ERS17184810
HICF1387	H442	151.201	122.168	2990166	227252309	1260156	84.29	Staphylococcus aureus	617	0.04	Staphylococcus epidermidis	mecA(100.0%, 53.7, 99.85%)	0.919059	45613	65.57	59	59	ERS17184811
HICF1388	H322	179.533	145.167	3570728	271375022	1571973	88.05	Staphylococcus aureus	218	0.01	Staphylococcus argenteus	mecA(100.0%, 72.7, 99.9%)	0.903148	53151	80.05	45	45	ERS17184815
HICF1389	H525	69.5326	56.2714	1380770	104933322	607223	87.95	Staphylococcus aureus	61	0.01	Staphylococcus argenteus	mecA(100.0%, 32.4, 99.9%)	0.865722	51095	31.8279	45	45	ERS17184812
HICF1391	H049	202.023	163.033	4043516	307306793	1788759	88.48	Staphylococcus aureus	5886	0.29	Staphylococcus haemolyticus	mecA(100.0%, 96.7, 99.85%)	0.959028	159	95.5763	22	22	ERS17184814
HICF1392	H645	132.222	106.983	2594320	197167974	1136444	87.61	Staphylococcus aureus	179	0.01	Staphylococcus epidermidis	mecA(100.0%, 54.8, 99.85%)	0.898571	45836	58.0498	3260	59	ERS17184813
HICF1393	H042	165.514	133.604	3300598	250845040	1452193	88	Staphylococcus aureus	99	0.01	Staphylococcus argenteus	mecA(100.0%, 80.4, 99.8%)	0.900251	36827	73.5636	8	8	ERS17184816
HICF1394	H651	181.345	146.348	3600692	273652106	1599073	88.82	Staphylococcus aureus	109	0.01	Staphylococcus virus phiSLT	mecA(100.0%, 74.8, 99.95%)	0.913104	36822	81.6546	5	5	ERS17184817
HICF1395	H432	178.593	144.303	3541090	269122401	1554211	87.78	Staphylococcus aureus	205	0.01	Staphylococcus argenteus	mecA(100.0%, 83.7, 99.9%)	0.914041	53266	79.8365	45	45	ERS17184819
HICF1396	H313	187.544	151.367	3710550	282001268	1598289	86.15	Staphylococcus aureus	6553	0.35	Staphylococcus epidermidis	mecA(100.0%, 76.4, 99.85%)	0.910054	46055	81.8159	59	59	ERS17184818
HICF1397	H632	169.83	137.187	3373038	256350491	1463520	86.78	Staphylococcus aureus	872	0.05	Staphylococcus phage DW2	mecA(100.0%, 73.5, 99.85%)	0.899675	36674	72.5042	789	7	ERS17184821
HICF1398	H500	165.86	133.964	3277590	249096278	1402759	85.6	Staphylococcus aureus	864	0.05	Staphylococcus virus phiETA	mecA(100.0%, 73.6, 99.95%)	0.977464	118	79.7893	22	22	ERS17184820
HICF1399	H527	156.44	126.33	3093954	235140041	1367726	88.41	Staphylococcus aureus	63	0	Escherichia coli	mecA(100.0%, 62.0, 99.9%)	0.963854	130	75.7113	22	22	ERS17184822
HICF1400	H441	182.493	147.192	3636744	276391866	1616959	88.92	Staphylococcus aureus	163	0.01	Staphylococcus argenteus	mecA(100.0%, 82.2, 99.9%)	0.901651	53433	82.0246	45	45	ERS17184823
HICF1401	H474	152.84	123.78	3067272	233111761	1350327	88.05	Staphylococcus aureus	982	0.06	Staphylococcus virus phiETA	mecA(100.0%, 62.3, 99.9%)	0.982684	152	75.905	22	22	ERS17184827
HICF1402	H206	58.7966	47.4589	1174798	89280211	523679	89.15	Staphylococcus aureus	53	0.01	Staphylococcus argenteus	mecA(100.0%, 25.3, 99.9%)	0.807803	50707	27.1121	45	45	ERS17184824
HICF1404	H751	107.655	87.304	2143964	162940666	967790	90.28	Staphylococcus aureus	25	0	Staphylococcus argenteus	mecA(100.0%, 46.5, 99.9%)	0.899128	35666	49.5064	1	1	ERS17184826
HICF1405	H305	175.869	142.131	3492822	265453962	1518018	86.92	Staphylococcus aureus	100	0.01	Staphylococcus argenteus	mecA(100.0%, 81.9, 99.9%)	0.977246	153	84.7249	22	22	ERS17184825
HICF1406	H275	119.458	96.0474	2432140	184841701	1049619	86.31	Staphylococcus aureus	64	0.01	Staphylococcus argenteus	mecA(100.0%, 47.2, 99.9%)	0.976949	145	57.9687	22	22	ERS17184829
HICF1407	H485	176.729	142.749	3520290	267541517	1533497	87.12	Staphylococcus aureus	86	0	Staphylococcus argenteus	mecA(100.0%, 78.1, 99.9%)	0.97758	141	85.4641	22	22	ERS17184828
HICF1409	H191	118.695	96.1429	2389634	181611470	1021056	85.46	Staphylococcus aureus	58	0	Staphylococcus argenteus	mecA(100.0%, 46.7, 99.9%)	0.974501	141	56.1246	22	22	ERS17184830
HICF1410	H395	120.633	97.8874	2380564	180922148	1065302	89.5	Staphylococcus aureus	157	0.01	Staphylococcus virus 77	mecA(100.0%, 56.0, 99.9%)	0.905087	36295	55.499	5	5	ERS17184831
HICF1412	H090	134.554	108.925	2691776	204574012	1208624	89.8	Staphylococcus aureus	38	0	Staphylococcus argenteus	mecA(100.0%, 52.7, 99.9%)	0.902269	36067	61.2133	1	1	ERS17184833
HICF1413	H350	150.161	121.584	2998798	227907799	1289740	86.02	Staphylococcus aureus	97	0.01	Staphylococcus argenteus	mecA(100.0%, 63.7, 99.9%)	0.977726	145	70.9443	22	22	ERS17184832
HICF1414	H278	154.315	124.865	3071448	233428936	1421826	92.58	Staphylococcus aureus	80	0.01	Staphylococcus condimenti	mecC(100.0%, 76.2, 100.0%)	0.885811	45080	71.2774	425	425	ERS17184834
HICF1415	H276	148.135	120.003	2966308	225438513	1279182	86.25	Staphylococcus aureus	860	0.06	Staphylococcus virus phiETA	mecA(100.0%, 54.8, 99.9%)	0.977835	146	70.2001	22	22	ERS17184835
HICF1416	H022	136.099	110.274	2712112	206119800	1194562	88.09	Staphylococcus aureus	54	0	Staphylococcus virus IPLA35	mecA(100.0%, 58.4, 99.95%)	0.975399	142	66.3735	22	22	ERS17184836
HICF1417	H696	167.962	135.773	3326152	252785685	1492396	89.74	Staphylococcus aureus	762	0.05	Staphylococcus epidermidis	mecA(100.0%, 68.4, 99.85%)	0.896781	45791	75.8524	59	59	ERS17184837
HICF1418	H384	146.289	118.473	2916876	221681636	1302501	89.31	Staphylococcus aureus	922	0.06	Staphylococcus lugdunensis	mecA(100.0%, 74.8, 99.95%)	0.957682	555	72.5624	8940	22	ERS17184839
HICF1419	H355	118.132	95.4675	2325158	176710821	996078	85.68	Staphylococcus aureus	76	0.01	Staphylococcus argenteus	mecA(100.0%, 47.8, 99.9%)	0.976137	145	54.9637	22	22	ERS17184838
HICF1420	H467	160.754	130.069	3229682	245454764	1429836	88.54	Staphylococcus aureus	314	0.02	Enterococcus durans	mecA(100.0%, 66.3, 99.9%)	0.908773	36485	74.0338	2981	1	ERS17184840
HICF1421	H750	169.897	137.587	3388706	257540721	1451490	85.67	Staphylococcus aureus	1411	0.08	Staphylococcus equorum	mecA(100.0%, 70.2, 99.9%)	0.965148	142	78.4861	22	22	ERS17184841
HICF1422	H646	129.475	104.854	2601080	197681338	1152026	88.58	Staphylococcus aureus	233	0.02	Staphylococcus virus 96	mecA(100.0%, 57.2, 99.95%)	0.957774	550	64.3573	22	22	ERS17184842
HICF1423	H464	118.882	96.359	2367876	179957799	1051011	88.77	Staphylococcus aureus	170	0.01	Staphylococcus argenteus	mecA(100.0%, 51.7, 99.95%)	0.898119	52756	54.9727	46	45	ERS17184843
HICF1424	H215	142.789	115.708	2852486	216788188	1254862	87.98	Staphylococcus aureus	1128	0.08	Staphylococcus argenteus	mecC(100.0%, 58.2, 100.0%)	0.882111	44796	63.792	1245	130	ERS17184845
HICF1426	H142	131.739	106.671	2644600	200988717	1175263	88.88	Staphylococcus aureus	210	0.02	Staphylococcus argenteus	mecA(100.0%, 56.8, 99.95%)	0.893129	52935	59.8075	45	45	ERS17184844
HICF1427	H403	93.2747	75.4308	1856404	141085748	824364	88.81	Staphylococcus aureus	49	0.01	Staphylococcus argenteus	mecA(100.0%, 41.3, 99.9%)	0.907071	35989	41.815	8	8	ERS17184846
HICF1429	H512	97.4577	78.8746	1927050	146454874	843585	87.55	Staphylococcus aureus	49	0.01	Staphylococcus epidermidis	mecA(100.0%, 38.1, 99.9%)	0.961742	137	46.3224	22	22	ERS17184847
HICF1430	H466	96.0269	77.379	1912932	145381701	814577	85.17	Staphylococcus aureus	625	0.07	Staphylococcus equorum	mecA(100.0%, 39.4, 99.9%)	0.974755	144	46.3275	22	22	ERS17184849
HICF1431	H011	76.588	61.9484	1507700	114584380	647365	85.87	Staphylococcus aureus	299	0.04	Staphylococcus epidermidis	mecA(100.0%, 31.4, 99.85%)	0.880411	43929	34.1655	59	59	ERS17184848
HICF1433	H375	63.2203	50.9969	1266324	96240034	555599	87.75	Staphylococcus aureus	398	0.06	Staphylococcus lugdunensis	mecA(100.0%, 30.0, 99.9%)	0.929546	547	31.5681	2371	22	ERS17184850
HICF1435	H708	99.7247	80.6007	1982064	150635632	864999	87.28	Staphylococcus aureus	975	0.1	Staphylococcus virus 77	mecA(100.0%, 38.1, 99.9%)	0.90224	36226	45.6831	6	5	ERS17184851
HICF1436	H083	124.229	100.303	2480964	188551884	1108181	89.33	Staphylococcus aureus	15163	1.22	Staphylococcus epidermidis	mecA(100.0%, 55.9, 99.9%)	0.891612	44880	56.7499	59	59	ERS17184852
HICF1437	H598	87.9197	71.1282	1859668	141324382	827295	88.97	Staphylococcus aureus	185	0.02	Enterococcus durans	mecA(100.0%, 43.3, 99.9%)	0.899656	35381	43.0205	1	1	ERS17184853
HICF1438	H744	84.3613	68.2484	1794958	136406827	806064	89.81	Staphylococcus aureus	22	0	Staphylococcus lugdunensis	mecA(100.0%, 41.3, 99.95%)	0.974972	151	45.797	22	22	ERS17184854
HICF1439	H599	93.4887	75.5958	1999748	151968790	913639	91.38	Staphylococcus aureus	53	0.01	Staphylococcus argenteus	mecA(100.0%, 43.9, 99.9%)	0.886213	52060	46.5561	45	45	ERS17184855
HICF1440	H569	93.0534	75.3035	1941392	147534765	825136	85	Staphylococcus aureus	540	0.06	Staphylococcus virus phiETA	mecA(100.0%, 37.9, 99.9%)	0.970563	146	45.7324	22	22	ERS17184857
HICF1441	H553	93.0073	75.1439	1986414	150956575	873279	87.93	Staphylococcus aureus	454	0.05	Staphylococcus phage B236	mecA(100.0%, 44.5, 99.9%)	0.894195	35985	44.9749	6	5	ERS17184856
HICF1442	H056	75.6551	61.2258	1604780	121953822	687288	85.66	Staphylococcus aureus	479	0.06	Staphylococcus virus phiETA	mecA(100.0%, 34.1, 99.9%)	0.958079	145	38.1646	22	22	ERS17184858
HICF1443	H644	66.6145	53.9557	1408490	107037891	619310	87.94	Staphylococcus aureus	303	0.04	Staphylococcus phage B236	mecA(100.0%, 29.6, 99.9%)	0.871692	35333	32.4962	6	5	ERS17184859
HICF1444	H260	86.7796	70.1475	1819626	138282161	807967	88.81	Staphylococcus aureus	653	0.07	Staphylococcus argenteus	mecC(100.0%, 40.6, 100.0%)	0.87222	43734	41.2835	130	130	ERS17184860
HICF1445	H162	93.6937	75.7313	1987936	151071838	873297	87.86	Staphylococcus aureus	3651	0.37	Staphylococcus epidermidis	mecA(100.0%, 38.2, 99.9%)	0.893916	36014	44.9612	6	5	ERS17184861
HICF1446	H753	81.3493	65.8603	1717280	130504029	753530	87.76	Staphylococcus aureus	590	0.07	Staphylococcus phage phiPVL-CN125	mecA(100.0%, 35.8, 99.9%)	0.903184	45678	39.9156	30	30	ERS17184862
HICF1447	H315	77.7894	62.9475	1639726	124610229	734566	89.6	Staphylococcus aureus	14	0	Staphylococcus argenteus	mecA(100.0%, 34.0, 99.95%)	0.973108	125	41.7839	22	22	ERS17184863
HICF1448	H752	90.4884	73.0972	1926252	146384786	844719	87.71	Staphylococcus aureus	93	0.01	Staphylococcus argenteus	mecA(100.0%, 44.6, 99.9%)	0.905891	36046	44.1509	6	5	ERS17184864
HICF1449	H030	96.3863	77.9545	2036100	154731940	894567	87.87	Staphylococcus aureus	50	0	Staphylococcus argenteus	mecA(100.0%, 45.4, 99.9%)	0.974169	162	49.8931	22	22	ERS17184865
HICF1450	H493	103.978	84.0469	2214412	168283137	1012674	91.46	Staphylococcus aureus	18	0	Staphylococcus argenteus	mecA(100.0%, 45.4, 99.9%)	0.892001	36296	52.1175	5	5	ERS17184866
HICF1451	H440	94.3948	76.3491	1991430	151337748	849447	85.31	Staphylococcus aureus	617	0.06	Staphylococcus virus phiETA	mecA(100.0%, 43.4, 99.95%)	0.972628	111	48.511	22	22	ERS17184870
HICF1452	H054	160.599	130.151	3143182	238881468	1395069	88.77	Staphylococcus aureus	39	0	Staphylococcus argenteus	mecA(100.0%, 68.2, 99.85%)	0.981814	151	78.0218	22	22	ERS17184867
HICF1453	H638	103.541	83.7416	2188612	166322611	960452	87.77	Staphylococcus aureus	396	0.04	Staphylococcus virus X2	mecA(100.0%, 48.9, 99.9%)	0.91626	36086	49.9144	5	5	ERS17184868
HICF1454	H621	90.9401	73.4861	1933322	146921799	850064	87.94	Staphylococcus aureus	85	0.01	Staphylococcus virus IPLA88	mecA(100.0%, 44.3, 99.9%)	0.905449	35303	43.1409	1	1	ERS17184869
HICF1455	H405	172.519	139.791	3390888	257707037	1503071	88.65	Staphylococcus aureus	164	0.01	Staphylococcus argenteus	mecA(100.0%, 76.8, 99.9%)	0.901535	53139	76.5106	45	45	ERS17184871
HICF1456	H717	153.139	123.891	3032716	230486002	1344460	88.66	Staphylococcus aureus	104	0.01	Staphylococcus argenteus	mecA(100.0%, 64.9, 99.85%)	0.98146	117	75.8114	22	22	ERS17184872
HICF1457	H290	139.56	113.21	2696086	204902224	1196942	88.79	Staphylococcus aureus	45	0	Staphylococcus argenteus	mecA(100.0%, 56.6, 99.9%)	0.901825	35972	61.4938	859	88	ERS17184873
HICF1458	H055	136.842	110.691	2707002	205731823	1187858	87.76	Staphylococcus aureus	204	0.02	Staphylococcus argenteus	mecA(100.0%, 59.8, 99.9%)	0.911783	52931	61.6766	45	45	ERS17184874
HICF1459	H761	166.499	134.692	3269778	248502761	1439028	88.02	Staphylococcus aureus	70	0	Staphylococcus lugdunensis	mecA(100.0%, 65.2, 99.9%)	0.90741	36468	72.2335	2149	8	ERS17184875
HICF1461	H604	173.864	140.867	3399984	258398486	1501328	88.31	Staphylococcus aureus	94	0.01	Staphylococcus epidermidis	mecA(100.0%, 79.2, 99.85%)	0.981764	122	83.3362	22	22	ERS17184876
HICF1462	H151	154.322	124.883	2997968	227845101	1325398	88.42	Staphylococcus aureus	743	0.05	Staphylococcus epidermidis	mecA(100.0%, 61.4, 99.85%)	0.895425	45487	66.9764	59	59	ERS17184877
HICF1463	H491	188.021	152.066	3685384	280088499	1644123	89.22	Staphylococcus aureus	1101	0.06	Staphylococcus virus phiETA	mecA(100.0%, 84.5, 99.95%)	0.967289	118	90.3435	22	22	ERS17184878
HICF1464	H256	153.86	124.692	3003040	228230604	1312920	87.44	Staphylococcus aureus	46	0	Staphylococcus argenteus	mecA(100.0%, 58.3, 99.9%)	0.916956	36638	66.8748	923	8	ERS17184879
HICF1465	H266	134.299	108.861	2613394	198617753	1137858	87.08	Staphylococcus aureus	642	0.05	Staphylococcus virus phiETA	mecA(100.0%, 62.4, 99.85%)	0.97997	112	64.1996	22	22	ERS17184882
HICF1466	H109	149.494	120.915	2943148	223678888	1325513	90.07	Staphylococcus aureus	697	0.05	Staphylococcus epidermidis	mecA(100.0%, 62.7, 99.85%)	0.895469	45652	67.4079	59	59	ERS17184881
HICF1467	H636	127.025	102.984	2474324	188048414	1092931	88.34	Staphylococcus aureus	163	0.01	Staphylococcus epidermidis	mecA(100.0%, 53.7, 99.9%)	0.905996	45371	56.699	59	59	ERS17184880
HICF1468	H147	135.412	109.652	2663188	202401899	1148301	86.24	Staphylococcus aureus	738	0.06	Staphylococcus virus phiETA	mecA(100.0%, 52.7, 99.9%)	0.975759	145	63.0418	22	22	ERS17184883
HICF1469	H111	132.14	107.064	2576088	195782323	1130980	87.81	Staphylococcus aureus	33	0	Staphylococcus argenteus	mecA(100.0%, 57.9, 99.95%)	0.978494	146	63.6603	22	22	ERS17184884
HICF1471	H758	156.571	126.655	3078708	233981379	1281886	83.27	Staphylococcus aureus	14337	0.93	Staphylococcus capitis	mecA(100.0%, 63.8, 99.95%)	0.928716	36823	65.5674	8	8	ERS17184887
HICF1472	H046	102.317	82.526	2099938	159594543	937666	89.3	Staphylococcus aureus	574	0.05	Staphylococcus epidermidis	mecA(100.0%, 44.0, 99.85%)	0.889861	44943	47.8639	59	59	ERS17184885
HICF1473	H085	90.8705	73.4751	1839662	139813691	821203	89.28	Staphylococcus aureus	21	0	Staphylococcus argenteus	mecA(100.0%, 44.9, 99.85%)	0.977659	151	46.5698	22	22	ERS17184886
HICF1474	H334	104.759	84.683	2143344	162893466	956157	89.22	Staphylococcus aureus	107	0.01	Staphylococcus argenteus	mecA(100.0%, 45.6, 99.9%)	0.895447	52523	49.3541	45	45	ERS17184968
HICF1475	H754	91.223	73.6532	1835274	139480231	815907	88.91	Staphylococcus aureus	23	0	Staphylococcus argenteus	mecA(100.0%, 41.3, 99.95%)	0.973226	174	46.5245	22	22	ERS17184970
HICF1476	H628	101.954	82.3244	2067380	157120249	891670	86.26	Staphylococcus aureus	454	0.04	Staphylococcus lugdunensis	mecA(100.0%, 41.8, 99.95%)	0.958534	562	46.8965	22	22	ERS17184971
HICF1477	H179	117.291	94.7185	2394642	181992036	1054515	88.07	Staphylococcus aureus	103	0.01	Staphylococcus argenteus	mecA(100.0%, 43.2, 99.9%)	0.910005	52642	54.8651	45	45	ERS17184972
HICF1478	H122	111.486	90.0446	2285388	173688600	987625	86.43	Staphylococcus aureus	577	0.05	Staphylococcus virus 85	mecA(100.0%, 49.7, 99.9%)	0.897075	52509	50.9251	45	45	ERS17184973
HICF1479	H616	85.6547	69.3341	1707188	129745738	760950	89.15	Staphylococcus aureus	1448	0.17	Staphylococcus lugdunensis	mecA(100.0%, 38.7, 99.95%)	0.95121	551	42.7837	22	22	ERS17184974
HICF1480	H764	115.388	93.1252	2367368	179919095	1057490	89.34	Staphylococcus aureus	411	0.03	Staphylococcus virus phiETA	mecA(100.0%, 54.0, 99.9%)	0.896675	35742	53.956	97	97	ERS17184975
HICF1482	H335	91.6516	74.0054	1862326	141535969	812022	87.21	Staphylococcus aureus	520	0.06	Staphylococcus lugdunensis	mecA(100.0%, 42.5, 99.95%)	0.968128	538	45.9453	22	22	ERS17184976
HICF1483	H769	62.3949	50.4858	1261434	95868578	563001	89.26	Staphylococcus aureus	179	0.03	Staphylococcus virus phiETA	mecA(100.0%, 26.2, 99.9%)	0.840143	34229	29.149	97	97	ERS17184977
HICF1484	H767	107.381	86.5941	2158172	164020218	937932	86.92	Staphylococcus aureus	690	0.06	Staphylococcus epidermidis	mecA(100.0%, 42.1, 99.85%)	0.90338	36070	48.637	8949	361	ERS17184978
HICF1485	H762	116.561	94.1184	2373656	180396907	1048258	88.32	Staphylococcus aureus	587	0.05	Staphylococcus lugdunensis	mecA(100.0%, 111.6, 99.85%)	0.898927	36273	54.4626	5	5	ERS17184979
HICF1486	H774	99.2737	80.2874	2004540	152344322	879558	87.76	Staphylococcus aureus	347	0.03	Staphylococcus phage B236	mecA(100.0%, 44.1, 99.9%)	0.913399	35639	45.8591	5	5	ERS17184980
HICF1487	H318	92.2053	74.5769	1855894	141047241	826473	89.06	Staphylococcus aureus	120	0.01	Staphylococcus argenteus	mecA(100.0%, 42.7, 99.9%)	0.891387	52116	42.7909	45	45	ERS17184981
HICF1488	H772	101.161	81.6007	2066010	157015983	934406	90.46	Staphylococcus aureus	194	0.02	Staphylococcus lugdunensis	mecA(100.0%, 38.9, 99.9%)	0.892805	35328	48.0003	97	97	ERS17184982
HICF1489	H700	116.764	94.3531	2363072	179592774	1053599	89.17	Staphylococcus aureus	113	0.01	Staphylococcus argenteus	mecA(100.0%, 49.9, 99.9%)	0.897119	52584	54.2284	45	45	ERS17184983
HICF1490	H580	90.6678	73.8033	1703734	129482018	717594	84.24	Staphylococcus aureus	489	0.06	Staphylococcus lugdunensis	mecA(100.0%, 32.7, 99.95%)	0.959256	565	41.2536	22	22	ERS17184985
HICF1491	H536	114.631	92.9977	2208496	167843355	953985	86.39	Staphylococcus aureus	536	0.05	Staphylococcus lugdunensis	mecA(100.0%, 46.5, 99.9%)	0.952879	524	51.1449	22	22	ERS17184984
HICF1492	H771	99.9838	80.7414	2046258	155514983	911894	89.13	Staphylococcus aureus	388	0.04	Staphylococcus haemolyticus	mecA(100.0%, 47.9, 99.9%)	0.90067	36053	47.0605	5	5	ERS17184987
HICF1493	H394	97.0132	78.4008	1960222	148976134	864486	88.2	Staphylococcus aureus	35	0	Staphylococcus argenteus	mecA(100.0%, 41.3, 99.9%)	0.910303	35927	44.8354	923	8	ERS17184986
HICF1494	H656	98.405	79.476	1992408	151422390	868416	87.17	Staphylococcus aureus	478	0.05	Staphylococcus lugdunensis	mecA(100.0%, 39.8, 99.9%)	0.951688	523	46.6947	22	22	ERS17184891
HICF1495	H312	113.032	91.6814	2160010	164158436	929856	86.1	Staphylococcus aureus	41	0	Staphylococcus argenteus	mecA(100.0%, 42.0, 99.9%)	0.911886	36095	47.4306	923	8	ERS17184888
HICF1496	H755	101.023	81.6254	2060558	156601670	930908	90.35	Staphylococcus aureus	539	0.05	Staphylococcus lugdunensis	mecA(100.0%, 44.8, 99.85%)	0.896183	36117	48.3867	5	5	ERS17184889
HICF1497	H472	120.384	97.7858	2297676	174621128	1017266	88.55	Staphylococcus aureus	614	0.05	Staphylococcus epidermidis	mecA(100.0%, 52.1, 99.85%)	0.892214	45051	51.9801	59	59	ERS17184890
HICF1498	H670	81.1166	65.9883	1538644	116935368	677647	88.08	Staphylococcus aureus	176	0.02	Staphylococcus phage P954	mecA(100.0%, 31.7, 99.9%)	0.887459	35590	36.2351	6	5	ERS17184894
HICF1499	H556	131.734	106.551	2525558	191939310	1113612	88.19	Staphylococcus aureus	140	0.01	Staphylococcus argenteus	mecA(100.0%, 54.6, 99.9%)	0.898258	52871	56.5276	45	45	ERS17184893
HICF1500	H773	137.346	111.5	2619004	199041504	1140104	87.06	Staphylococcus aureus	579	0.04	Staphylococcus phage B166	mecA(100.0%, 52.7, 99.9%)	0.909881	45241	59.1869	87	59	ERS17184895
HICF1501	H358	107.119	86.4655	2224836	169086645	997014	89.63	Staphylococcus aureus	534	0.05	Staphylococcus epidermidis	mecA(100.0%, 43.8, 99.85%)	0.905122	45119	51.6493	59	59	ERS17184892
HICF1502	H456	120.653	97.9767	2288542	173926948	1005395	87.86	Staphylococcus aureus	176	0.02	Staphylococcus phage tp310-2	mecA(100.0%, 49.4, 99.8%)	0.895457	44973	52.8443	398	398	ERS17184896
HICF1503	H213	112.994	91.5806	2170458	164952435	957933	88.27	Staphylococcus aureus	130	0.01	Staphylococcus argenteus	mecA(100.0%, 45.1, 99.9%)	0.895985	52402	49.7355	45	45	ERS17184897
HICF1504	H737	144.518	117.239	2756270	209473597	1182108	85.78	Staphylococcus aureus	670	0.05	Staphylococcus lugdunensis	mecA(100.0%, 62.7, 99.9%)	0.958042	553	66.2076	2371	22	ERS17184899
HICF1505	H674	124.221	100.781	2389416	181593182	1054528	88.27	Staphylococcus aureus	383	0.03	Staphylococcus virus phiETA	mecA(100.0%, 51.5, 99.9%)	0.897288	35739	54.098	97	97	ERS17184898
HICF1506	H768	95.9723	77.9504	1831588	139198746	789192	86.18	Staphylococcus aureus	8502	0.93	Staphylococcus saprophyticus	mecA(100.0%, 40.7, 99.9%)	0.891668	35350	40.5712	1	1	ERS17184900
HICF1507	H204	106.637	86.2186	2179436	165636142	964081	88.47	Staphylococcus aureus	74	0.01	Staphylococcus virus 29	mecA(100.0%, 44.0, 99.95%)	0.981163	165	54.6678	22	22	ERS17184901
HICF1508	H765	136.21	110.542	2606904	198121929	1129897	86.68	Staphylococcus aureus	646	0.05	Staphylococcus lugdunensis	mecA(100.0%, 63.8, 99.85%)	0.912252	36368	57.7987	5	5	ERS17184902
HICF1509	H524	113.943	92.4733	2193018	166667007	979910	89.37	Staphylococcus aureus	130	0.01	Staphylococcus virus 77	mecA(100.0%, 51.8, 99.9%)	0.903366	36166	51.2797	5	5	ERS17184903
HICF1510	H582	118.909	95.5131	2458746	186863718	1008843	82.06	Staphylococcus aureus	3112	0.25	Staphylococcus capitis	mecA(100.0%, 45.8, 99.9%)	0.898415	52521	51.7056	45	45	ERS17184904
HICF1511	H779	84.4445	68.244	1722602	130917076	749132	86.98	Staphylococcus aureus	516	0.06	Staphylococcus epidermidis	mecA(100.0%, 33.9, 99.85%)	0.901125	35618	39.5979	672	361	ERS17184905
HICF1512	H566	108.62	87.8189	2231952	169627288	993625	89.04	Staphylococcus aureus	206	0.02	Enterococcus durans	mecA(100.0%, 43.4, 99.9%)	0.90447	35733	51.6469	1	1	ERS17184906
HICF1513	H763	123.582	99.8664	2552150	193962426	1141673	89.47	Staphylococcus aureus	125	0.01	Staphylococcus argenteus	mecA(100.0%, 51.1, 99.9%)	0.898179	52755	58.5231	45	45	ERS17184907
HICF1514	H766	110.651	89.3684	2299752	174780309	1038217	90.29	Staphylococcus aureus	228	0.02	Enterococcus durans	mecA(100.0%, 46.1, 99.85%)	0.905081	35916	53.8599	1	1	ERS17184908
HICF1515	H373	106.529	86.171	2165540	164580206	937190	86.55	Staphylococcus aureus	61	0.01	Staphylococcus argenteus	mecA(100.0%, 43.7, 99.9%)	0.974656	141	51.2826	22	22	ERS17184909
HICF1516	H203	126.444	102.17	2628390	199756553	1160839	88.33	Staphylococcus aureus	729	0.06	Staphylococcus virus 85	mecA(100.0%, 52.6, 99.9%)	0.899219	52808	59.4375	45	45	ERS17184910
HICF1517	H587	102.327	82.5703	2105298	160001861	927820	88.14	Staphylococcus aureus	711	0.07	Staphylococcus virus 85	mecA(100.0%, 39.4, 99.9%)	0.894533	52516	47.2856	45	45	ERS17184911
HICF1518	H534	109.159	88.282	2243508	170505763	1016447	90.61	Staphylococcus aureus	23	0	Staphylococcus argenteus	mecA(100.0%, 45.6, 99.9%)	0.897665	35617	51.3336	1	1	ERS17184912
HICF1519	H778	99.7357	80.5365	2039722	155018188	890494	87.32	Staphylococcus aureus	498	0.05	Staphylococcus epidermidis	mecA(100.0%, 36.3, 99.9%)	0.897237	35579	45.2514	80	80	ERS17184913
HICF1520	H475	139.548	112.718	2883078	219112833	1283837	89.06	Staphylococcus aureus	267	0.02	Enterococcus durans	mecA(100.0%, 53.5, 99.9%)	0.906216	36000	66.2682	1	1	ERS17184917
HICF1521	H541	113.928	92.0728	2334840	177446900	1035236	88.68	Staphylococcus aureus	572	0.05	Staphylococcus lugdunensis	mecA(100.0%, 46.7, 99.9%)	0.954234	501	55.3501	22	22	ERS17184914
HICF1522	H106	117.43	94.9061	2404798	182763896	1059127	88.08	Staphylococcus aureus	712	0.06	Staphylococcus virus 85	mecA(100.0%, 50.5, 99.9%)	0.898152	52668	54.1824	45	45	ERS17184915
HICF1523	H082	126.267	101.76	2621100	199202592	1187716	90.63	Staphylococcus aureus	151	0.01	Staphylococcus phage DW2	mecA(100.0%, 62.8, 99.9%)	0.891008	35960	59.5471	7	7	ERS17184916
HICF1524	H216	148.847	120.308	3060644	232607528	1362099	89.01	Staphylococcus aureus	267	0.02	Enterococcus durans	mecA(100.0%, 67.2, 99.85%)	0.903938	36178	69.6617	1	1	ERS17184918
HICF1526	H489	122.498	98.8414	2541394	193145034	1128783	88.83	Staphylococcus aureus	246	0.02	Staphylococcus haemolyticus	mecA(100.0%, 60.0, 99.8%)	0.906689	36646	57.0489	72	72	ERS17184919
HICF1527	H006	125.889	101.686	2590340	196864871	1159753	89.54	Staphylococcus aureus	720	0.06	Staphylococcus epidermidis	mecA(100.0%, 54.6, 99.85%)	0.907305	45382	59.6446	59	59	ERS17184920
HICF1528	H540	144.275	118.844	2365664	179789429	936899	79.21	Staphylococcus aureus	208	0.02	Staphylococcus argenteus	mecA(100.0%, 52.0, 99.85%)	0.980133	152	58.2113	22	22	ERS17184921
HICF1530	H197	112.921	91.0099	2339070	177768313	1013345	86.65	Staphylococcus aureus	696	0.06	Staphylococcus virus phiETA	mecA(100.0%, 45.4, 99.9%)	0.978637	141	56.4292	22	22	ERS17184923
HICF1531	H532	170.341	140.265	2817636	214139293	1128072	80.07	Staphylococcus aureus	220	0.02	Staphylococcus argenteus	mecA(100.0%, 58.8, 99.95%)	0.965852	145	68.1218	22	22	ERS17184922
HICF1532	H178	129.719	106.668	2119308	161066384	805352	76	Staphylococcus aureus	164	0.02	Staphylococcus argenteus	mecA(100.0%, 40.6, 99.85%)	0.978726	124	50.1274	22	22	ERS17184924
HICF1533	H102	182.068	149.833	2998110	227855228	1188689	79.3	Staphylococcus aureus	760	0.05	Staphylococcus epidermidis	mecA(100.0%, 59.1, 99.85%)	0.908527	45364	66.5603	59	59	ERS17184925
HICF1534	H679	203.602	167.611	3358144	255217428	1339689	79.79	Staphylococcus aureus	314	0.02	Staphylococcus argenteus	mecA(100.0%, 66.8, 99.85%)	0.892831	45966	72.6569	338	59	ERS17184926
HICF1536	H514	173.799	143.027	2879762	218860862	1140142	79.18	Staphylococcus aureus	244	0.02	Staphylococcus argenteus	mecA(100.0%, 69.5, 99.95%)	0.970067	554	69.0992	22	22	ERS17184927
HICF1538	H319	172.261	141.592	2854738	216959157	1151438	80.67	Staphylococcus aureus	436	0.03	Staphylococcus phage B236	mecA(100.0%, 62.5, 99.9%)	0.907873	36445	63.5824	5	5	ERS17184929
HICF1539	H421	159.049	130.689	2611596	198480016	1037775	79.47	Staphylococcus aureus	250	0.02	Enterococcus durans	mecA(100.0%, 58.9, 99.9%)	0.906428	35969	58.6319	1	1	ERS17184928
HICF1540	H503	147.822	121.738	2430616	184725872	941909	77.5	Staphylococcus aureus	453	0.04	Staphylococcus virus phiETA	mecA(100.0%, 54.5, 99.85%)	0.974668	152	58.2102	22	22	ERS17184930
HICF1541	H163	136.99	112.379	2234190	169796762	854877	76.53	Staphylococcus aureus	526	0.05	Staphylococcus epidermidis	mecA(100.0%, 48.6, 99.85%)	0.903329	44799	47.5606	59	59	ERS17184931
HICF1543	H037	169.287	139.394	2787616	211857150	1075316	77.15	Staphylococcus aureus	684	0.05	Staphylococcus epidermidis	mecA(100.0%, 55.4, 99.85%)	0.907533	45286	60.4238	59	59	ERS17184932
HICF1545	H497	120.241	99.0072	1964378	149291819	789141	80.35	Staphylococcus aureus	147	0.01	Staphylococcus argenteus	mecA(100.0%, 43.3, 99.95%)	0.962663	122	48.8736	22	22	ERS17184933
HICF1546	H563	138.603	113.69	2281856	173420129	930235	81.53	Staphylococcus aureus	603	0.05	Staphylococcus epidermidis	mecA(100.0%, 51.0, 99.85%)	0.891585	45081	51.3587	59	59	ERS17184934
HICF1548	H136	118.328	97.4593	1935954	147131535	757215	78.23	Staphylococcus aureus	163	0.02	Staphylococcus argenteus	mecA(100.0%, 42.5, 99.95%)	0.977205	143	46.912	22	22	ERS17184935
HICF1549	H010	117.937	97.1335	1942538	147632343	793780	81.73	Staphylococcus aureus	124	0.01	Staphylococcus argenteus	mecA(100.0%, 45.8, 99.95%)	0.960363	137	48.6158	22	22	ERS17184936
HICF1550	H727	117.591	96.8427	1925604	146345128	752214	78.13	Staphylococcus aureus	313	0.03	Staphylococcus phage B236	mecA(100.0%, 49.1, 99.9%)	0.905872	35964	43.8777	6	5	ERS17184937
HICF1551	H560	109.224	90.0327	1793238	136285408	722114	80.54	Staphylococcus aureus	163	0.02	Staphylococcus argenteus	mecA(100.0%, 40.9, 99.9%)	0.894162	45797	40.8417	30	30	ERS17184938
HICF1552	H323	90.829	75.0534	1492382	113420535	595559	79.81	Staphylococcus aureus	135	0.02	Enterococcus durans	mecA(100.0%, 31.8, 99.9%)	0.883503	34778	34.1257	1	1	ERS17184939
HICF1553	H777	60.8526	47.6096	1221668	92845792	551956	90.36	Staphylococcus aureus	20	0	Staphylococcus argenteus	mecA(100.0%, 25.5, 99.9%)	0.838105	35159	28.7773	5	5	ERS17184940
HICF1555	H707	144.221	116.785	2850674	216649914	1259462	88.36	Staphylococcus aureus	1029	0.07	Staphylococcus argenteus	mecC(100.0%, 72.5, 99.95%)	0.880919	44813	63.7146	130	130	ERS17184941
HICF1556	H529	67.5732	52.5926	1336360	101562421	563394	84.32	Staphylococcus aureus	349	0.05	Staphylococcus epidermidis	mecA(100.0%, 29.4, 99.85%)	0.838861	35277	29.0355	8	8	ERS17184943
HICF1557	H263	68.8165	53.6636	1368206	103982631	600392	87.76	Staphylococcus aureus	49	0.01	Escherichia coli	mecA(100.0%, 30.6, 99.95%)	0.949039	106	34.3329	22	22	ERS17184942
HICF1558	H719	85.6657	67.1827	1715298	130361310	744769	86.84	Staphylococcus aureus	363	0.04	Staphylococcus phage B236	mecA(100.0%, 33.3, 99.9%)	0.893998	35871	38.7909	6	5	ERS17184944
HICF1559	H424	94.355	74.1869	1903088	144633446	821464	86.33	Staphylococcus aureus	3927	0.41	Staphylococcus epidermidis	mecA(100.0%, 40.0, 99.85%)	0.899745	45098	42.7403	59	59	ERS17184946
HICF1560	H187	131.917	106.846	2631562	199997642	1224406	93.06	Staphylococcus aureus	23	0	Staphylococcus argenteus	mecC(100.0%, 66.8, 100.0%)	0.877414	44077	61.615	8950	425	ERS17184945
HICF1561	H627	251.319	203	5064558	384901339	2179826	86.08	Staphylococcus aureus	1592	0.06	Staphylococcus virus phiETA	mecA(100.0%, 89.8, 99.9%)	0.981195	153	116.218	22	22	ERS17184947
HICF1562	H404	247.317	199.466	4946706	375945230	2092349	84.6	Staphylococcus aureus	988	0.04	Staphylococcus epidermidis	mecA(100.0%, 75.6, 99.85%)	0.899219	45665	93.1193	59	59	ERS17184948
HICF1563	H613	66.5697	52.2905	1336010	101535759	587984	88.02	Staphylococcus aureus	407	0.06	Staphylococcus lugdunensis	mecA(100.0%, 32.9, 99.95%)	0.921267	568	33.4125	22	22	ERS17184950
HICF1564	H783	266.587	215.184	5303862	403088161	2282577	86.07	Staphylococcus aureus	10259	0.39	Staphylococcus epidermidis	mecA(100.0%, 109.8, 99.85%)	0.913447	46183	113.021	59	59	ERS17184949
HICF1565	H280	285.374	230.333	5721476	434826269	2547264	89.04	Staphylococcus aureus	84	0	Staphylococcus epidermidis	mecA(100.0%, 117.5, 99.9%)	0.967858	154	133.507	22	22	ERS17184951
HICF1566	H392	159.377	128.372	3164892	240529183	1282545	81.05	Staphylococcus aureus	930	0.06	Staphylococcus virus phiETA	mecA(100.0%, 53.5, 99.85%)	0.980002	146	64.5875	22	22	ERS17184952
HICF1567	H680	91.3577	74.2013	1804996	137177938	787898	87.3	Staphylococcus aureus	774	0.09	Staphylococcus virus phiETA	mecA(100.0%, 32.7, 99.95%)	0.932785	140	41.4382	22	22	ERS17184954
HICF1568	H603	76.6842	59.8852	1530578	116323007	664971	86.89	Staphylococcus aureus	294	0.04	Staphylococcus phage B236	mecA(100.0%, 34.4, 99.9%)	0.878755	35736	34.5795	8951	5	ERS17184953
HICF1569	H780	263.858	213.248	5261852	399895577	2367785	90	Staphylococcus aureus	2592	0.1	Staphylococcus epidermidis	mecA(100.0%, 96.9, 99.95%)	0.963934	149	127.093	22	22	ERS17184955
HICF1570	H420	221.566	178.99	4448128	338053231	1947356	87.56	Staphylococcus aureus	1248	0.06	Staphylococcus virus 85	mecA(100.0%, 78.9, 99.9%)	0.903881	53221	95.0284	45	45	ERS17184957
HICF1571	H121	194.08	156.827	3879778	294859788	1644788	84.79	Staphylococcus aureus	1215	0.06	Staphylococcus virus phiETA	mecA(100.0%, 70.0, 99.95%)	0.982805	106	93.3154	22	22	ERS17184956
HICF1572	H576	241.525	195.168	4816012	366012503	2126663	88.32	Staphylococcus aureus	60	0	Staphylococcus argenteus	mecA(100.0%, 90.0, 99.85%)	0.984423	117	113.495	22	22	ERS17184959
HICF1573	H307	211.468	170.854	4238168	322096409	1927819	90.97	Staphylococcus aureus	1000	0.05	Staphylococcus epidermidis	mecA(100.0%, 80.4, 99.85%)	0.897544	45873	97.0839	59	59	ERS17184958
HICF1574	H781	63.4723	49.6862	1264492	96100165	543943	86.03	Staphylococcus aureus	295	0.05	Staphylococcus virus phiETA	mecA(100.0%, 28.8, 99.95%)	0.925595	134	31.3447	22	22	ERS17184961
HICF1575	H639	120.521	97.4095	2382144	181041703	1064260	89.35	Staphylococcus aureus	34	0	Staphylococcus simulans	mecA(100.0%, 60.6, 99.9%)	0.921339	36412	56.0474	8	8	ERS17184962
HICF1576	H528	69.3538	54.2908	1386978	105409190	621612	89.64	Staphylococcus aureus	22	0	Staphylococcus argenteus	mecA(100.0%, 31.1, 99.9%)	0.884674	45541	33.0182	30	30	ERS17184960
HICF1577	H052	155.456	125.652	3079992	234078009	1323665	85.95	Staphylococcus aureus	709	0.05	Staphylococcus epidermidis	mecA(100.0%, 64.1, 99.85%)	0.906069	45716	67.5831	59	59	ERS17184963
HICF1578	H784	179.113	144.708	3566754	271071409	1593078	89.33	Staphylococcus aureus	3686	0.21	Bacillus sp. OxB-1	mecA(100.0%, 81.2, 99.95%)	0.905504	36754	79.2542	5	5	ERS17184967
HICF1579	H782	65.2267	50.8385	1306658	99304817	565177	86.51	Staphylococcus aureus	88	0.01	Staphylococcus epidermidis	mecA(100.0%, 26.8, 99.9%)	0.848773	35017	29.3963	5	5	ERS17184965
HICF1580	H103	64.3735	50.2928	1277582	97095298	563212	88.17	Staphylococcus aureus	25	0	Staphylococcus epidermidis	mecA(100.0%, 29.2, 99.9%)	0.904511	142	30.9808	22	22	ERS17184964
HICF1581	H724	64.0094	50.1262	1280396	97309346	557460	87.08	Staphylococcus aureus	230	0.04	Staphylococcus phage B236	mecA(100.0%, 27.3, 99.9%)	0.852652	35304	29.4925	6	5	ERS17184966
HICF1582	H251	175.193	141.333	3502176	266163682	1495268	85.39	Staphylococcus aureus	79	0	Staphylococcus epidermidis	mecA(100.0%, 84.8, 99.85%)	0.981349	124	82.5625	22	22	ERS17184969
HICF1583	H325	141.041	114.149	2779506	211241150	1208055	86.93	Staphylococcus aureus	505	0.04	Staphylococcus virus phiETA	mecA(100.0%, 62.5, 99.9%)	0.912963	53046	62.682	45	45	ERS17184988
HICF1584	H253	67.9039	53.1322	1356570	103098663	597919	88.15	Staphylococcus aureus	124	0.02	Enterococcus durans	mecA(100.0%, 33.2, 99.9%)	0.863759	34828	31.372	1	1	ERS17184989
HICF1585	H075	175.591	141.833	3515740	267194631	1562405	88.88	Staphylococcus aureus	27	0	Staphylococcus argenteus	mecA(100.0%, 77.9, 99.9%)	0.910552	36925	79.7864	105	5	ERS17184990
HICF1586	H377	84.5916	68.4243	1605678	122028473	707111	88.08	Staphylococcus aureus	510	0.06	Staphylococcus epidermidis	mecA(100.0%, 40.2, 99.85%)	0.878743	44384	36.5184	59	59	ERS17184991
HICF1588	H214	143.78	116.062	2848694	216499209	1287894	90.42	Staphylococcus aureus	180	0.01	Staphylococcus virus 77	mecA(100.0%, 73.0, 99.9%)	0.906978	36685	66.7117	5	5	ERS17184992
HICF1589	H339	151.144	122.272	2998288	227868480	1349428	90.01	Staphylococcus aureus	107	0.01	Staphylococcus argenteus	mecA(100.0%, 78.8, 99.9%)	0.89924	36800	69.7065	8952	5	ERS17184994
HICF1590	H688	139.635	112.935	2764924	210132785	1234867	89.32	Staphylococcus aureus	24	0	Staphylococcus argenteus	mecA(100.0%, 74.8, 99.95%)	0.981602	160	69.5736	22	22	ERS17184993
HICF1591	H787	189.989	153.446	3768764	286424211	1693786	89.89	Staphylococcus aureus	52	0	Staphylococcus argenteus	mecA(100.0%, 94.1, 99.9%)	0.916567	46833	87.4545	30	30	ERS17184995
HICF1592	H331	153.321	124.205	3036180	230748264	1333254	87.82	Staphylococcus aureus	36	0	Staphylococcus argenteus	mecA(100.0%, 77.5, 99.85%)	0.905436	36589	69.0698	772	1	ERS17184996
HICF1593	H014	97.5816	79.0601	1827274	138869801	798988	87.45	Staphylococcus aureus	577	0.06	Staphylococcus epidermidis	mecA(100.0%, 45.1, 99.85%)	0.886415	44766	41.3226	59	59	ERS17184997
HICF1594	H567	157.284	127.099	3122106	237278657	1393137	89.24	Staphylococcus aureus	37	0	Staphylococcus argenteus	mecA(100.0%, 75.3, 99.95%)	0.980256	107	78.5314	22	22	ERS17184999
HICF1595	H379	160.069	129.086	3189354	242389170	1439029	90.24	Staphylococcus aureus	1050	0.07	Staphylococcus epidermidis	mecA(100.0%, 82.4, 99.85%)	0.895414	45802	72.7003	5142	59	ERS17184998
HICF1596	H277	175.347	141.752	3474334	264047466	1532803	88.24	Staphylococcus aureus	164	0.01	Staphylococcus argenteus	mecA(100.0%, 89.0, 99.9%)	0.906121	53303	78.5632	45	45	ERS17185000
HICF1597	H648	188.383	152.353	3759404	285712687	1643710	87.45	Staphylococcus aureus	621	0.03	Staphylococcus phage B236	mecA(100.0%, 94.2, 99.85%)	0.912392	45664	83.1672	1232	398	ERS17185001
HICF1598	H452	174.754	141.115	3474898	264090372	1517831	87.36	Staphylococcus aureus	931	0.05	Staphylococcus virus 85	mecA(100.0%, 84.9, 99.9%)	0.90161	53214	73.9614	45	45	ERS17185003
HICF1599	H159	180.084	145.525	3575348	271724766	1607405	89.92	Staphylococcus aureus	88	0	Staphylococcus warneri	mecA(100.0%, 96.2, 99.9%)	0.96279	448	88.0528	22	22	ERS17185002
HICF1600	H554	178.053	143.815	3543334	269291705	1546666	87.3	Staphylococcus aureus	265	0.01	Staphylococcus virus 71	mecA(100.0%, 86.8, 99.85%)	0.912565	45521	79.1822	1232	398	ERS17185004
HICF1601	H450	93.4495	75.6713	1769520	134480175	780131	88.17	Staphylococcus aureus	106	0.01	Staphylococcus argenteus	mecA(100.0%, 39.4, 99.9%)	0.89082	52158	40.5555	45	45	ERS17185005
HICF1603	H274	74.3982	60.3271	1386830	105396854	605769	87.36	Staphylococcus aureus	59	0.01	Staphylococcus argenteus	mecA(100.0%, 32.3, 99.9%)	0.873289	51589	32.0939	45	45	ERS17185007
HICF1604	H594	92.5907	75.0412	1739532	132201698	764672	87.92	Staphylococcus aureus	151	0.02	Enterococcus durans	mecA(100.0%, 38.4, 99.9%)	0.900088	35442	40.3523	1	1	ERS17185006
HICF1605	H427	97.4644	78.9306	1845276	140238114	822744	89.17	Staphylococcus aureus	244	0.03	Staphylococcus lugdunensis	mecA(100.0%, 39.6, 99.9%)	0.906613	35977	42.5463	5	5	ERS17185008
HICF1606	H785	92.9437	75.3219	1763350	134011431	788046	89.38	Staphylococcus aureus	150	0.02	Staphylococcus lugdunensis	mecA(100.0%, 40.5, 99.9%)	0.890261	35314	40.683	97	97	ERS17185009
HICF1607	H272	75.0489	60.7285	1388318	105510017	578028	83.27	Staphylococcus aureus	45	0.01	Staphylococcus argenteus	mecA(100.0%, 31.7, 99.9%)	0.944734	147	32.3806	22	22	ERS17185011
HICF1608	H128	99.347	80.411	1887818	143470402	794544	84.18	Staphylococcus aureus	482	0.05	Staphylococcus epidermidis	mecA(100.0%, 34.8, 99.85%)	0.909342	44668	40.5742	59	59	ERS17185010
HICF1609	H487	77.4813	62.6841	1456848	110717714	609343	83.65	Staphylococcus aureus	396	0.05	Staphylococcus epidermidis	mecA(100.0%, 30.8, 99.85%)	0.878743	44052	31.8836	59	59	ERS17185012
HICF1610	H198	160.557	129.703	3036718	230788151	1297883	85.48	Staphylococcus aureus	830	0.05	Staphylococcus epidermidis	mecA(100.0%, 74.4, 99.85%)	0.908519	45687	66.639	59	59	ERS17185013
HICF1611	H233	83.5142	67.8537	1569198	119256507	668285	85.18	Staphylococcus aureus	1385	0.18	Staphylococcus lugdunensis	mecA(100.0%, 35.5, 99.9%)	0.89319	35566	34.6701	5	5	ERS17185014
HICF1612	H564	81.4143	65.7799	1517438	115322708	626254	82.54	Staphylococcus aureus	566	0.07	Staphylococcus virus 85	mecA(100.0%, 29.4, 99.9%)	0.879942	35357	32.6835	5	5	ERS17185015
HICF1613	H776	93.5608	75.6211	1762546	133950207	777286	88.2	Staphylococcus aureus	183	0.02	Staphylococcus phage P954	mecA(100.0%, 42.3, 99.9%)	0.892183	36064	40.8687	6	5	ERS17185016
HICF1614	H236	91.6172	74.2945	1717130	130499044	751521	87.53	Staphylococcus aureus	532	0.06	Staphylococcus epidermidis	mecA(100.0%, 40.0, 99.85%)	0.886857	44805	39.2171	59	59	ERS17185017
HICF1615	H390	77.0331	62.5145	1434556	109023570	639232	89.12	Staphylococcus aureus	195	0.03	Enterococcus durans	mecA(100.0%, 35.8, 99.9%)	0.871677	35096	33.3974	1	1	ERS17185019
HICF1616	H091	141.842	114.835	2636656	200384002	1166009	88.45	Staphylococcus aureus	222	0.02	Enterococcus durans	mecA(100.0%, 63.2, 99.9%)	0.89521	36220	60.1837	1	1	ERS17185018
HICF1617	H021	94.854	76.4829	1794750	136397640	790233	88.06	Staphylococcus aureus	163	0.02	Enterococcus durans	mecA(100.0%, 40.6, 99.9%)	0.899964	35614	41.4874	1	1	ERS17185020
HICF1619	H282	101.36	82.0645	1918400	145794957	820037	85.49	Staphylococcus aureus	695	0.07	Staphylococcus virus 71	mecA(100.0%, 39.1, 99.9%)	0.89589	36171	42.1487	6	5	ERS17185021
HICF1620	H110	83.0799	67.2781	1558468	118440689	687668	88.25	Staphylococcus aureus	433	0.06	Staphylococcus epidermidis	mecA(100.0%, 36.5, 99.85%)	0.892194	44420	36.1955	59	59	ERS17185023
HICF1622	H401	91.6119	74.144	1727602	131294424	766064	88.69	Staphylococcus aureus	32	0	Staphylococcus argenteus	mecA(100.0%, 40.4, 99.9%)	0.89267	35402	39.9478	88	88	ERS17185022
HICF1624	H725	139.042	112.572	2580872	196144130	1123369	87.05	Staphylococcus aureus	156	0.01	Staphylococcus epidermidis	mecA(100.0%, 59.5, 99.9%)	0.906785	45527	58.3853	59	59	ERS17185024
HICF1626	H249	145.616	117.826	2719512	206680916	1170767	86.1	Staphylococcus aureus	147	0.01	Staphylococcus argenteus	mecA(100.0%, 66.6, 99.9%)	0.911463	52929	60.2652	45	45	ERS17185025
HICF1628	H547	162.869	131.818	3056436	232287031	1318165	86.26	Staphylococcus aureus	1028	0.07	Staphylococcus haemolyticus	mecA(100.0%, 68.6, 99.85%)	0.90952	36083	66.7552	1	1	ERS17185027
HICF1629	H087	203.722	164.692	3844924	292210972	1689748	87.9	Staphylococcus aureus	107	0.01	Staphylococcus argenteus	mecA(100.0%, 100.9, 99.95%)	0.982539	144	93.564	22	22	ERS17185026
HICF1631	H098	113.37	91.8915	2085584	158503001	909889	87.26	Staphylococcus aureus	108	0.01	Staphylococcus argenteus	mecA(100.0%, 51.2, 99.9%)	0.895169	52508	47.0559	45	45	ERS17185028
HICF1632	H309	168.511	136.267	3178976	241599795	1396212	87.84	Staphylococcus aureus	66	0	Staphylococcus argenteus	mecA(100.0%, 81.1, 99.85%)	0.981154	154	78.0543	22	22	ERS17185029
HICF1633	H225	161.659	130.368	3016638	229262092	1320436	87.54	Staphylococcus aureus	642	0.04	Staphylococcus phage B236	mecA(100.0%, 73.4, 99.9%)	0.900682	36873	68.4262	6	5	ERS17185030
HICF1634	H245	152.705	123.659	2847478	216406120	1246142	87.53	Staphylococcus aureus	138	0.01	Staphylococcus argenteus	mecA(100.0%, 74.0, 99.9%)	0.899635	52943	64.0456	45	45	ERS17185031
HICF1635	H180	135.742	109.71	2513556	191028235	1081737	86.07	Staphylococcus aureus	421	0.03	Clostridioides difficile	mecA(100.0%, 57.7, 99.95%)	0.90754	46082	56.0763	30	30	ERS17185032
HICF1636	H369	155.693	125.985	2914814	221523633	1306868	89.67	Staphylococcus aureus	505	0.03	Enterococcus durans	mecA(100.0%, 75.5, 99.9%)	0.895867	36368	67.0329	1	1	ERS17185033
HICF1637	H461	146.254	118.431	2722362	206897277	1176546	86.44	Staphylococcus aureus	142	0.01	Staphylococcus argenteus	mecA(100.0%, 70.3, 99.9%)	0.911445	52813	60.9543	45	45	ERS17185034
HICF1638	H002	123.089	99.7746	2281656	173404208	995377	87.25	Staphylococcus aureus	136	0.01	Staphylococcus argenteus	mecA(100.0%, 57.7, 99.9%)	0.897088	52618	51.1089	45	45	ERS17185035
HICF1639	H116	117.939	95.1901	2213842	168250213	979395	88.48	Staphylococcus aureus	84	0.01	Staphylococcus phage PT1028	mecA(100.0%, 48.3, 99.9%)	0.912121	36135	48.9456	72	72	ERS17185036
HICF1640	H711	159.68	129.293	2974426	226054219	1307646	87.93	Staphylococcus aureus	273	0.02	Enterococcus durans	mecA(100.0%, 80.8, 99.9%)	0.906915	36346	67.3348	1	1	ERS17185037
HICF1641	H488	140.373	113.679	2634772	200240574	1148979	87.22	Staphylococcus aureus	270	0.02	Enterococcus durans	mecA(100.0%, 76.1, 99.9%)	0.90673	36107	59.667	1	1	ERS17185039
HICF1642	H389	112.956	91.6136	2101072	159680102	905407	86.19	Staphylococcus aureus	176	0.02	Staphylococcus epidermidis	mecA(100.0%, 49.2, 99.85%)	0.895555	45602	46.6207	59	59	ERS17185038
HICF1643	H749	140.051	113.319	2615376	198766530	1102444	84.3	Staphylococcus aureus	865	0.07	Staphylococcus virus 85	mecA(100.0%, 64.9, 99.85%)	0.899298	36315	56.2507	5	5	ERS17185040
HICF1644	H086	150.081	121.537	2813180	213799618	1213533	86.27	Staphylococcus aureus	812	0.06	Staphylococcus virus phiETA	mecA(100.0%, 68.8, 99.9%)	0.962157	141	66.1199	22	22	ERS17185041
HICF1645	H794	96.5022	77.7485	1947632	148018734	819680	84.17	Staphylococcus aureus	18	0	Staphylococcus argenteus	mecA(100.0%, 36.3, 99.9%)	0.888571	35764	41.6535	5	5	ERS17185042
HICF1646	H625	101.294	81.9398	2016400	153244939	863551	85.65	Staphylococcus aureus	1154	0.11	Staphylococcus condimenti	mecA(100.0%, 43.0, 99.95%)	0.964942	126	47.9348	22	22	ERS17185043
HICF1647	H418	106.564	86.3274	2139986	162637572	954441	89.2	Staphylococcus aureus	30	0	Staphylococcus argenteus	mecA(100.0%, 51.2, 99.9%)	0.90329	35719	49.4606	8953	1	ERS17185044
HICF1648	H451	94.7865	75.1971	1893750	143923756	754060	79.64	Staphylococcus aureus	9801	1.04	Staphylococcus haemolyticus	mecA(100.0%, 37.1, 99.95%)	0.895499	35486	35.8983	5	5	ERS17185045
HICF1650	H642	100.642	81.3379	2011072	152840070	821129	81.66	Staphylococcus aureus	11196	1.11	Lactobacillus salivarius	mecA(100.0%, 38.4, 99.9%)	0.895732	44675	41.7628	59	59	ERS17185047
HICF1651	H412	116.001	93.9153	2323912	176615818	1036984	89.24	Staphylococcus aureus	53	0	Staphylococcus phage 23MRA	mecA(100.0%, 48.7, 99.95%)	0.980545	143	58.5978	22	22	ERS17185046
HICF1652	H123	114.016	92.4019	2291276	174135445	1008948	88.07	Staphylococcus aureus	472	0.04	Staphylococcus virus 77	mecA(100.0%, 49.2, 99.95%)	0.897771	44598	52.2548	398	398	ERS17185048
HICF1653	H113	85.3844	69.27	1692558	128633319	751700	88.82	Staphylococcus aureus	27	0	Staphylococcus argenteus	mecA(100.0%, 39.3, 99.85%)	0.975603	150	42.6076	22	22	ERS17185049
HICF1654	H317	113.231	91.589	2280518	173317780	980839	86.02	Staphylococcus aureus	594	0.05	Staphylococcus epidermidis	mecA(100.0%, 49.7, 99.9%)	0.900059	35792	49.4988	80	80	ERS17185050
HICF1655	H211	108.132	87.6141	2160186	164172682	977823	90.53	Staphylococcus aureus	35	0	Staphylococcus lugdunensis	mecA(100.0%, 50.4, 99.95%)	0.964518	130	54.0548	22	22	ERS17185051
HICF1656	H349	104.993	85.0683	2095242	159236947	931398	88.91	Staphylococcus aureus	100	0.01	Staphylococcus argenteus	mecA(100.0%, 48.3, 99.9%)	0.895884	52329	47.5474	45	45	ERS17185052
HICF1657	H790	72.3763	58.7112	1440748	109495865	620877	86.19	Staphylococcus aureus	103	0.01	Staphylococcus virus X2	mecA(100.0%, 34.2, 99.9%)	0.890234	35275	32.2689	8	8	ERS17185053
HICF1658	H411	105.997	85.7251	2117832	160953823	911810	86.11	Staphylococcus aureus	557	0.05	Staphylococcus virus phiETA	mecA(100.0%, 52.4, 99.95%)	0.964149	159	50.3667	22	22	ERS17185054
HICF1659	H786	108.555	87.9135	2163840	164450352	945761	87.42	Staphylococcus aureus	642	0.06	Staphylococcus virus 85	mecA(100.0%, 45.8, 99.9%)	0.90109	52301	48.2774	45	45	ERS17185055
HICF1660	H279	89.691	72.6773	1787460	135845816	794995	88.95	Staphylococcus aureus	74	0.01	Staphylococcus argenteus	mecA(100.0%, 37.6, 99.9%)	0.891362	51955	40.6731	45	45	ERS17185057
HICF1661	H386	105.765	85.5245	2121886	161261822	944249	89	Staphylococcus aureus	106	0.01	Staphylococcus argenteus	mecA(100.0%, 53.8, 99.9%)	0.895851	52526	47.9682	45	45	ERS17185056
HICF1662	H482	117.583	95.0605	2345996	178293969	1020890	87.03	Staphylococcus aureus	695	0.06	Staphylococcus lugdunensis	mecA(100.0%, 57.6, 99.85%)	0.898292	36331	52.1735	5	5	ERS17185058
HICF1663	H089	126.998	102.526	2550302	193821419	1083027	84.93	Staphylococcus aureus	38	0	Staphylococcus argenteus	mecA(100.0%, 57.4, 99.85%)	0.981386	156	58.9147	22	22	ERS17185059
HICF1664	H595	106.388	86.1494	2126312	161598333	906680	85.28	Staphylococcus aureus	31	0	Staphylococcus argenteus	mecA(100.0%, 46.7, 99.9%)	0.918619	36268	46.6586	8	8	ERS17185061
HICF1665	H507	110.465	89.3547	2210226	167975744	960738	86.94	Staphylococcus aureus	37	0	Staphylococcus argenteus	mecA(100.0%, 51.6, 99.95%)	0.966323	170	53.0667	22	22	ERS17185060
HICF1666	H066	129.55	104.722	2642792	200851542	1181081	89.38	Staphylococcus aureus	24	0	Staphylococcus argenteus	mecA(100.0%, 61.9, 99.95%)	0.978403	199	66.4373	22	22	ERS17185064
HICF1667	H415	113.277	91.711	2269888	172509912	1015447	89.47	Staphylococcus aureus	33	0	Staphylococcus argenteus	mecA(100.0%, 56.7, 99.9%)	0.903901	36321	51.8283	5	5	ERS17185062
HICF1668	H796	106.777	86.4766	2140700	162692669	935452	87.4	Staphylococcus aureus	574	0.05	Staphylococcus lugdunensis	mecA(100.0%, 43.9, 99.9%)	0.957402	556	52.3672	22	22	ERS17185063
HICF1669	H181	134.599	108.881	2736658	207985367	1237669	90.45	Staphylococcus aureus	55	0	Staphylococcus argenteus	mecA(100.0%, 53.9, 99.9%)	0.900529	36043	59.7991	2851	1	ERS17185065
HICF1670	H304	110.455	89.2816	2218862	168632932	939831	84.71	Staphylococcus aureus	58	0.01	Staphylococcus argenteus	mecA(100.0%, 48.7, 99.9%)	0.976471	135	52.4371	22	22	ERS17185067
HICF1671	H798	128.465	103.75	2589190	196777712	1119923	86.51	Staphylococcus aureus	660	0.05	Staphylococcus lugdunensis	mecA(100.0%, 54.8, 99.85%)	0.899355	36404	57.4472	5	5	ERS17185066
HICF1672	H610	123.444	99.8451	2496532	189735856	1079498	86.48	Staphylococcus aureus	954	0.08	Staphylococcus epidermidis	mecA(100.0%, 50.1, 99.95%)	0.982515	177	59.9107	22	22	ERS17185068
HICF1673	H239	129.899	104.885	2642444	200825053	1098856	83.17	Staphylococcus aureus	679	0.05	Staphylococcus epidermidis	mecA(100.0%, 53.5, 99.85%)	0.915872	45311	54.198	59	59	ERS17185069
HICF1674	H148	103.598	83.9112	2066856	157080529	914801	88.52	Staphylococcus aureus	190	0.02	Enterococcus durans	mecA(100.0%, 48.1, 99.9%)	0.904317	35638	47.7976	1	1	ERS17185072
HICF1675	H244	140.496	113.555	2863456	217621887	1277580	89.23	Staphylococcus aureus	145	0.01	Staphylococcus argenteus	mecA(100.0%, 66.1, 99.85%)	0.903507	52963	66.3095	45	45	ERS17185070
HICF1676	H047	137.938	111.494	2791142	212125870	1224125	87.71	Staphylococcus aureus	98	0.01	Staphylococcus argenteus	mecA(100.0%, 61.5, 99.9%)	0.977173	153	68.3427	22	22	ERS17185071
HICF1677	H195	111.946	90.6648	2254988	171378415	972929	86.29	Staphylococcus aureus	594	0.05	Staphylococcus epidermidis	mecA(100.0%, 45.2, 99.85%)	0.90112	45034	49.9468	59	59	ERS17185073
HICF1678	H501	100.791	81.6374	2023626	153795098	905538	89.5	Staphylococcus aureus	299	0.03	Staphylococcus virus 92	mecA(100.0%, 47.8, 99.9%)	0.894716	46013	46.4875	1580	30	ERS17185074
HICF1679	H134	141.262	113.99	2824854	214688175	1260102	89.22	Staphylococcus aureus	49	0	Staphylococcus argenteus	mecA(100.0%, 62.3, 99.9%)	0.981889	143	71.0484	22	22	ERS17185075
HICF1680	H070	121.6	98.2986	2458340	186833221	1041050	84.7	Staphylococcus aureus	76	0.01	Staphylococcus argenteus	mecA(100.0%, 52.6, 99.9%)	0.976937	150	58.5363	22	22	ERS17185077
HICF1681	H770	100.557	81.5767	2020418	153551235	903075	89.39	Staphylococcus aureus	43	0	Staphylococcus argenteus	mecA(100.0%, 45.6, 99.9%)	0.980644	141	51.2972	22	22	ERS17185076
HICF1682	H343	122.526	99.0881	2468598	187612869	1049942	85.06	Staphylococcus aureus	67	0.01	Staphylococcus epidermidis	mecA(100.0%, 53.3, 99.85%)	0.9812	117	58.8157	22	22	ERS17185078
HICF1683	H327	119.267	96.4999	2419606	183889284	1074289	88.8	Staphylococcus aureus	941	0.08	Staphylococcus phage DW2	mecA(100.0%, 56.3, 99.9%)	0.895289	35708	54.3467	97	97	ERS17185079
HICF1684	H314	118.11	95.5585	2325130	176709297	1034739	89	Staphylococcus aureus	38	0	Staphylococcus argenteus	mecA(100.0%, 50.5, 99.95%)	0.980103	134	58.9483	22	22	ERS17185081
HICF1685	H286	128.29	103.919	2583346	196333734	1122990	86.94	Staphylococcus aureus	1413	0.11	Staphylococcus epidermidis	mecA(100.0%, 61.3, 99.9%)	0.907989	36632	58.3679	834	9	ERS17185080
HICF1686	H043	122.958	99.5341	2491524	189355230	1112881	89.33	Staphylococcus aureus	43	0	Staphylococcus epidermidis	mecA(100.0%, 53.7, 99.9%)	0.963707	158	61.0622	22	22	ERS17185082
HICF1687	H371	123.141	99.731	2486316	188959313	1090355	87.71	Staphylococcus aureus	983	0.08	Staphylococcus epidermidis	mecA(100.0%, 59.6, 99.85%)	0.909605	35978	56.861	672	361	ERS17185083
HICF1689	H760	146.376	118.063	2914888	221530853	1310498	89.92	Staphylococcus aureus	727	0.05	Staphylococcus virus 77	mecA(100.0%, 68.5, 99.9%)	0.901393	36885	68.1611	6	5	ERS17185085
HICF1690	H018	99.5275	80.5692	2017390	153321104	891244	88.36	Staphylococcus aureus	173	0.02	Corynebacterium jeikeium	mecA(100.0%, 42.0, 99.95%)	0.978296	119	50.72	22	22	ERS17185084
HICF1691	H399	128.04	103.584	2596412	197326698	1159349	89.3	Staphylococcus aureus	672	0.05	Brevundimonas diminuta	mecA(100.0%, 58.7, 99.95%)	0.907947	46327	59.9643	30	30	ERS17185086
HICF1692	H669	136.17	109.878	2684032	203985763	1154014	85.99	Staphylococcus aureus	957	0.07	Staphylococcus phage DW2	mecA(100.0%, 64.1, 99.85%)	0.908811	36709	59.2043	8	8	ERS17185087
HICF1693	H071	135.562	109.447	2676876	203442104	1144127	85.48	Staphylococcus aureus	797	0.06	Staphylococcus lugdunensis	mecA(100.0%, 61.7, 99.9%)	0.954895	565	63.5639	2371	22	ERS17185089
HICF1694	H126	138.111	111.556	2742212	208407432	1194574	87.12	Staphylococcus aureus	42	0	Staphylococcus argenteus	mecA(100.0%, 58.3, 99.9%)	0.92724	36731	58.982	8	8	ERS17185088
HICF1695	H029	155.884	125.679	3111366	236462869	1324149	85.12	Staphylococcus aureus	97	0.01	Staphylococcus argenteus	mecA(100.0%, 65.0, 99.9%)	0.977092	159	72.7069	22	22	ERS17185090
HICF1696	H270	132.846	107.454	2600326	197624062	1145135	88.08	Staphylococcus aureus	794	0.06	Staphylococcus epidermidis	mecA(100.0%, 61.7, 99.85%)	0.90655	45732	58.9298	59	59	ERS17185091
HICF1697	H797	151.91	122.644	3033330	230532459	1360343	89.69	Staphylococcus aureus	1631	0.11	Staphylococcus epidermidis	mecA(100.0%, 71.0, 99.95%)	0.962535	151	76.092	22	22	ERS17185093
HICF1698	H292	149.903	120.771	2968042	225570387	1269726	85.56	Staphylococcus aureus	76	0.01	Staphylococcus epidermidis	mecA(100.0%, 61.8, 99.85%)	0.980938	124	70.9163	22	22	ERS17185092
HICF1699	H058	144.02	116.394	2846764	216353391	1191458	83.71	Staphylococcus aureus	240	0.02	Staphylococcus phage P954	mecA(100.0%, 68.2, 99.8%)	0.895714	45421	61.8201	398	398	ERS17185094
HICF1700	H250	142.114	114.768	2801674	212926418	1246660	88.99	Staphylococcus aureus	40	0	Staphylococcus argenteus	mecA(100.0%, 65.1, 99.95%)	0.978809	157	70.5814	22	22	ERS17185095
HICF1701	H637	143.395	115.865	2843540	216108242	1281128	90.11	Staphylococcus aureus	195	0.01	Staphylococcus virus 77	mecA(100.0%, 65.4, 99.9%)	0.907139	36799	65.4644	8955	5	ERS17185139
HICF1702	H234	122.822	99.2014	2419936	183914548	1016468	84.01	Staphylococcus aureus	634	0.05	Staphylococcus epidermidis	mecA(100.0%, 47.5, 99.85%)	0.903492	45395	52.4934	59	59	ERS17185141
HICF1703	H591	137.237	110.734	2705288	205601009	1158111	85.62	Staphylococcus aureus	75	0.01	Staphylococcus epidermidis	mecA(100.0%, 62.0, 99.95%)	0.977945	148	65.6609	5007	22	ERS17185142
HICF1704	H544	128.318	103.255	2553332	194052428	1137141	89.07	Staphylococcus aureus	86	0.01	Escherichia coli	mecA(100.0%, 51.5, 99.95%)	0.981371	137	64.5644	22	22	ERS17185144
HICF1705	H791	154.177	124.56	3044094	231350323	1372846	90.2	Staphylococcus aureus	191	0.01	Staphylococcus epidermidis	mecA(100.0%, 71.6, 99.9%)	0.896486	36480	70.1218	1	1	ERS17185143
HICF1706	H802	157.881	127.483	3142754	238848684	1374829	87.49	Staphylococcus aureus	663	0.04	Staphylococcus phage B236	mecA(100.0%, 67.4, 99.9%)	0.912929	36947	72.1543	6	5	ERS17185146
HICF1707	H378	153.122	123.57	3032204	230446665	1306842	86.2	Staphylococcus aureus	858	0.06	Staphylococcus epidermidis	mecA(100.0%, 62.8, 99.85%)	0.919569	45761	66.1931	59	59	ERS17185145
HICF1708	H028	137.373	111.006	2717798	206551818	1211657	89.16	Staphylococcus aureus	43	0	Escherichia coli	mecA(100.0%, 63.1, 99.95%)	0.977817	95	65.4154	22	22	ERS17185148
HICF1709	H506	159.101	128.733	3169892	240910859	1391803	87.81	Staphylococcus aureus	846	0.05	Staphylococcus epidermidis	mecA(100.0%, 64.5, 99.85%)	0.8963	45591	69.9806	59	59	ERS17185147
HICF1710	H733	148.795	120.125	2956106	224663284	1300513	87.99	Staphylococcus aureus	52	0	Staphylococcus argenteus	mecA(100.0%, 69.2, 99.95%)	0.910121	36492	67.4834	3032	80	ERS17185149
HICF1711	H492	131.683	106.354	2582920	196301269	1070168	82.86	Staphylococcus aureus	156	0.01	Staphylococcus lugdunensis	mecA(100.0%, 57.2, 99.9%)	0.895802	35850	54.2862	97	97	ERS17185150
HICF1712	H515	148.247	120.077	2936652	223185005	1282334	87.33	Staphylococcus aureus	180	0.01	Staphylococcus argenteus	mecA(100.0%, 66.7, 99.9%)	0.912326	53093	66.7263	45	45	ERS17185152
HICF1713	H800	111.532	90.3092	2184364	166011047	978889	89.63	Staphylococcus aureus	40	0	Staphylococcus argenteus	mecA(100.0%, 47.2, 99.9%)	0.907957	36311	52.0729	72	72	ERS17185154
HICF1714	H261	150.027	120.826	2955568	224622470	1208270	81.76	Staphylococcus aureus	4476	0.3	Staphylococcus capitis	mecA(100.0%, 54.3, 99.9%)	0.92301	36672	61.3211	8	8	ERS17185153
HICF1715	H284	146.526	118.406	2895654	220068914	1183175	81.72	Staphylococcus aureus	738	0.05	Staphylococcus virus phiETA	mecA(100.0%, 52.3, 99.95%)	0.982336	129	67.0419	22	22	ERS17185151
HICF1716	H801	140.403	113.663	2786560	211777981	1249359	89.67	Staphylococcus aureus	148	0.01	Staphylococcus virus 77	mecA(100.0%, 60.9, 99.9%)	0.907075	36497	64.5549	5	5	ERS17185157
HICF1717	H220	97.8953	79.3798	1902364	144579117	806134	84.75	Staphylococcus aureus	506	0.05	Staphylococcus epidermidis	mecA(100.0%, 36.7, 99.85%)	0.909197	44712	41.629	59	59	ERS17185155
HICF1718	H600	128.906	104.382	2558384	194436440	1101355	86.1	Staphylococcus aureus	64	0.01	Staphylococcus virus 85	mecA(100.0%, 49.3, 99.9%)	0.916273	36108	56.6985	88	88	ERS17185158
HICF1719	H438	131.106	105.962	2579982	196077975	1143010	88.61	Staphylococcus aureus	42	0	Staphylococcus argenteus	mecA(100.0%, 53.5, 99.95%)	0.980268	145	65.3614	22	22	ERS17185156
HICF1720	H105	144.74	117.284	2848284	216468914	1276873	89.66	Staphylococcus aureus	770	0.05	Staphylococcus epidermidis	mecA(100.0%, 57.4, 99.85%)	0.895159	45638	64.7873	59	59	ERS17185159
HICF1721	H574	128.578	104.071	2520480	191555828	1052581	83.52	Staphylococcus aureus	1093	0.09	Staphylococcus haemolyticus	mecA(100.0%, 48.1, 99.9%)	0.914376	36510	54.1778	8	8	ERS17185162
HICF1722	H470	146.493	118.738	2890666	219690060	1278390	88.45	Staphylococcus aureus	1096	0.08	Staphylococcus phage phiPVL-CN125	mecA(100.0%, 65.0, 99.9%)	0.905736	46640	66.2959	30	30	ERS17185161
HICF1723	H271	133.643	108.358	2620256	199138827	1159661	88.52	Staphylococcus aureus	736	0.06	Staphylococcus epidermidis	mecA(100.0%, 57.5, 99.85%)	0.905826	45351	59.9156	59	59	ERS17185160
HICF1724	H611	130.387	105.552	2559482	194519894	1141984	89.24	Staphylococcus aureus	91	0.01	Staphylococcus phage 3MRA	mecA(100.0%, 59.7, 99.95%)	0.920738	36485	60.0889	8	8	ERS17185163
HICF1725	H311	130.408	105.505	2586036	196538022	1158742	89.62	Staphylococcus aureus	315	0.02	Staphylococcus nepalensis	mecA(100.0%, 55.9, 99.9%)	0.903034	46594	58.6791	30	30	ERS17185164
HICF1726	H033	149.88	121.434	2947698	224024384	1313303	89.11	Staphylococcus aureus	37	0	Staphylococcus argenteus	mecA(100.0%, 69.0, 99.95%)	0.982569	180	74.0073	22	22	ERS17185166
HICF1727	H803	165.267	133.845	3277220	249067867	1449246	88.44	Staphylococcus aureus	90	0.01	Staphylococcus epidermidis	mecA(100.0%, 77.9, 99.85%)	0.981945	141	80.9592	22	22	ERS17185165
HICF1728	H793	140.992	114.167	2778100	211134778	1222768	88.03	Staphylococcus aureus	399	0.03	Staphylococcus carnosus	mecA(100.0%, 63.3, 99.85%)	0.886925	36632	61.7749	1535	15	ERS17185168
HICF1729	H039	128.784	104.428	2531776	192414457	1113694	87.98	Staphylococcus aureus	1582	0.12	Staphylococcus phage DW2	mecC(100.0%, 53.6, 100.0%)	0.880631	44400	56.34	1245	130	ERS17185167
HICF1730	H422	159.743	120.436	3003794	228284492	1305079	86.9	Staphylococcus aureus	221	0.01	Enterococcus durans	mecA(100.0%, 68.9, 99.9%)	0.907397	36195	67.6583	1	1	ERS17185169
HICF1731	H454	155.436	125.663	3076608	233821388	1285094	83.54	Staphylococcus aureus	761	0.05	Staphylococcus virus phiETA	mecA(100.0%, 65.2, 99.95%)	0.982653	129	72.6653	22	22	ERS17185170
HICF1732	H137	125.432	95.5958	2338418	177717363	1016312	86.92	Staphylococcus aureus	342	0.03	Staphylococcus haemolyticus	mecA(100.0%, 58.4, 99.9%)	0.901809	35939	52.6743	5	5	ERS17185173
HICF1734	H453	199.164	149.912	3728056	283327883	1625413	87.2	Staphylococcus aureus	162	0.01	Staphylococcus argenteus	mecA(100.0%, 87.8, 99.9%)	0.90157	53205	82.3176	45	45	ERS17185174
HICF1735	H562	160.618	121.645	2992030	227390764	1296671	86.67	Staphylococcus aureus	4396	0.29	Staphylococcus epidermidis	mecA(100.0%, 65.8, 99.95%)	0.963556	171	71.762	22	22	ERS17185171
HICF1736	H504	172.155	129.814	3198426	243076628	1382065	86.42	Staphylococcus aureus	81	0.01	Staphylococcus epidermidis	mecA(100.0%, 81.3, 99.85%)	0.9794	118	76.6943	22	22	ERS17185172
HICF1737	H289	148.667	111.808	2756104	209460244	1203441	87.33	Staphylococcus aureus	591	0.04	Staphylococcus epidermidis	mecA(100.0%, 60.0, 99.85%)	0.893223	45450	61.591	59	59	ERS17185177
HICF1738	H252	166.273	125.237	3115356	236763630	1355518	87.02	Staphylococcus aureus	84	0.01	Staphylococcus epidermidis	mecA(100.0%, 69.1, 99.85%)	0.979192	123	75.4305	22	22	ERS17185175
HICF1739	H227	137.47	104.162	2535964	192730196	1105748	87.21	Staphylococcus aureus	32	0	Staphylococcus argenteus	mecA(100.0%, 58.5, 99.85%)	0.979074	155	62.1477	22	22	ERS17185178
HICF1740	H449	141.373	106.953	2654088	201708301	1107494	83.46	Staphylococcus aureus	2282	0.17	Staphylococcus epidermidis	mecA(100.0%, 55.3, 99.9%)	0.91056	52835	58.2862	508	45	ERS17185176
HICF1742	H212	153.271	116.308	2868854	218029336	1250384	87.17	Staphylococcus aureus	205	0.01	Enterococcus durans	mecA(100.0%, 68.1, 99.9%)	0.907015	36145	64.9685	1	1	ERS17185179
HICF1743	H457	154.39	116.438	2872180	218281525	1259223	87.68	Staphylococcus aureus	32	0	Staphylococcus argenteus	mecA(100.0%, 76.3, 99.95%)	0.97956	176	70.5225	22	22	ERS17185180
HICF1744	H293	132.958	100.464	2468272	187583830	1084143	87.85	Staphylococcus aureus	125	0.01	Staphylococcus argenteus	mecA(100.0%, 68.3, 99.9%)	0.898609	36294	55.876	6	5	ERS17185182
HICF1745	H129	129.672	98.5423	2420908	183986667	1052731	86.97	Staphylococcus aureus	351	0.03	Staphylococcus phage DW2	mecA(100.0%, 58.7, 99.9%)	0.906044	36199	55.368	5	5	ERS17185181
HICF1746	H590	156.971	118.831	2916780	221671584	1249149	85.65	Staphylococcus aureus	1252	0.09	Staphylococcus epidermidis	mecA(100.0%, 69.4, 99.9%)	0.908066	36526	64.9674	834	9	ERS17185183
HICF1747	H133	118.828	89.9667	2201518	167312450	972053	88.31	Staphylococcus aureus	580	0.05	Staphylococcus epidermidis	mecA(100.0%, 53.3, 99.85%)	0.890459	45044	50.0379	59	59	ERS17185184
HICF1748	H792	140.569	106.525	2636840	200396433	1144043	86.77	Staphylococcus aureus	320	0.02	Staphylococcus carnosus	mecA(100.0%, 57.1, 99.85%)	0.885343	36357	57.6744	1535	15	ERS17185185
HICF1749	H622	158.717	119.833	2942448	223622868	1256005	85.37	Staphylococcus aureus	550	0.04	Staphylococcus virus 77	mecA(100.0%, 68.4, 99.85%)	0.912985	45330	65.6996	398	398	ERS17185186
HICF1750	H431	147.884	111.842	2771044	210595457	1219144	87.99	Staphylococcus aureus	77	0.01	Staphylococcus argenteus	mecA(100.0%, 62.2, 99.9%)	0.900172	36549	62.4609	6	5	ERS17185188
HICF1751	H555	114.998	87.3605	2142650	162838713	933978	87.18	Staphylococcus aureus	38	0	Staphylococcus argenteus	mecA(100.0%, 50.2, 99.9%)	0.91195	46235	49.1458	30	30	ERS17185187
HICF1752	H024	163.475	123.957	3054874	232167359	1323221	86.63	Staphylococcus aureus	801	0.05	Staphylococcus virus phiETA	mecA(100.0%, 82.1, 99.95%)	0.978014	156	74.071	22	22	ERS17185189
HICF1753	H193	161.985	123.333	3049622	231768008	1315005	86.24	Staphylococcus aureus	135	0.01	Staphylococcus argenteus	mecA(100.0%, 73.6, 99.9%)	0.912127	52933	67.9948	45	45	ERS17185190
HICF1754	H561	142.246	114.294	2902560	220594263	1252441	86.3	Staphylococcus aureus	442	0.03	Staphylococcus phage B236	mecA(100.0%, 61.1, 99.95%)	0.917071	36508	63.654	5	5	ERS17185191
HICF1756	H805	97.9026	78.8585	1968682	149619625	834903	84.82	Staphylococcus aureus	1566	0.16	Staphylococcus epidermidis	mecA(100.0%, 35.5, 99.9%)	0.89695	36071	43.5095	834	9	ERS17185192
HICF1757	H177	104.677	84.3409	2130358	161906995	968500	90.92	Staphylococcus aureus	80	0.01	Staphylococcus simulans	mecA(100.0%, 43.8, 99.9%)	0.904678	36314	49.9443	8	8	ERS17185193
HICF1758	H059	127.572	102.639	2568460	195202778	1126884	87.75	Staphylococcus aureus	26	0	Staphylococcus argenteus	mecA(100.0%, 55.6, 99.95%)	0.982885	166	63.6499	22	22	ERS17185194
HICF1760	H459	171.213	130.495	3017710	229341357	1267587	84.01	Staphylococcus aureus	785	0.05	Staphylococcus virus 85	mecA(100.0%, 62.3, 99.9%)	0.899706	52787	64.3391	45	45	ERS17185195
HICF1761	H789	164.87	132.676	3342202	254006845	1457798	87.24	Staphylococcus aureus	7861	0.47	Staphylococcus epidermidis	mecA(100.0%, 69.4, 99.85%)	0.893531	45768	73.0187	59	59	ERS17185196
HICF1762	H434	143.062	115.002	2920868	221985653	1253506	85.83	Staphylococcus aureus	733	0.05	Staphylococcus virus phiETA	mecA(100.0%, 61.4, 99.9%)	0.977555	148	68.2768	22	22	ERS17185198
HICF1763	H498	189.099	145.141	3312182	251720408	1391508	84.02	Staphylococcus aureus	271	0.02	Staphylococcus argenteus	mecA(100.0%, 75.0, 99.9%)	0.913725	36595	72.9984	6	5	ERS17185197
HICF1764	H061	142.552	114.709	2907682	220983541	1252724	86.17	Staphylococcus aureus	758	0.05	Staphylococcus virus 85	mecA(100.0%, 56.8, 99.9%)	0.903863	52779	64.1283	45	45	ERS17185201
HICF1765	H808	108.501	87.204	2198838	167111345	959269	87.25	Staphylococcus aureus	256	0.02	Staphylococcus lugdunensis	mecA(100.0%, 47.2, 99.9%)	0.898166	36365	49.3111	125	5	ERS17185199
HICF1766	H232	152.041	122.292	3074762	233681683	1325058	86.19	Staphylococcus aureus	872	0.06	Staphylococcus epidermidis	mecA(100.0%, 63.9, 99.85%)	0.920134	45759	68.143	59	59	ERS17185200
HICF1767	H804	123.63	99.313	2489358	189190775	1114250	89.52	Staphylococcus aureus	78	0.01	Staphylococcus virus 71	mecA(100.0%, 54.0, 99.9%)	0.905285	36362	57.0957	5	5	ERS17185202
HICF1768	H810	219.181	167.993	3873396	294372109	1673019	86.39	Staphylococcus aureus	220	0.01	Staphylococcus argenteus	mecA(100.0%, 94.8, 99.9%)	0.902688	36879	85.2705	6	5	ERS17185203
HICF1769	H565	133.861	107.826	2694586	204788259	1152547	85.55	Staphylococcus aureus	811	0.06	Staphylococcus epidermidis	mecA(100.0%, 55.1, 99.85%)	0.917577	45382	59.6117	59	59	ERS17185204
HICF1770	H806	113.68	91.5372	2293996	174343327	1030045	89.8	Staphylococcus aureus	62	0.01	Staphylococcus argenteus	mecA(100.0%, 49.6, 99.9%)	0.918064	46431	54.1912	30	30	ERS17185206
HICF1771	H811	111.933	89.9463	2278118	173136607	1021450	89.67	Staphylococcus aureus	404	0.04	Staphylococcus epidermidis	mecA(100.0%, 48.8, 99.85%)	0.909398	36425	52.5758	8	8	ERS17185205
HICF1772	H388	139.13	112.082	2803498	213065724	1236869	88.24	Staphylococcus aureus	123	0.01	Staphylococcus argenteus	mecA(100.0%, 61.1, 99.9%)	0.912451	52951	63.8481	45	45	ERS17185097
HICF1773	H400	117.972	95.0096	2394378	181972560	1043009	87.12	Staphylococcus aureus	195	0.02	Staphylococcus epidermidis	mecA(100.0%, 50.9, 99.95%)	0.914547	45297	53.692	59	59	ERS17185096
HICF1774	H597	114.959	92.5615	2321794	176456066	1035898	89.23	Staphylococcus aureus	220	0.02	Enterococcus durans	mecA(100.0%, 51.0, 99.9%)	0.900286	35921	53.4943	1	1	ERS17185098
HICF1775	H145	187.49	144.024	3294628	250386058	1408730	85.52	Staphylococcus aureus	616	0.04	Staphylococcus epidermidis	mecA(100.0%, 62.0, 99.85%)	0.89434	45614	72.2687	59	59	ERS17185099
HICF1776	H393	117.406	94.5167	2386428	181368252	1051428	88.12	Staphylococcus aureus	468	0.04	Staphylococcus phage B236	mecA(100.0%, 48.5, 99.9%)	0.910818	36487	54.4199	6	5	ERS17185100
HICF1777	H439	214.643	164.149	3763620	286030142	1590354	84.51	Staphylococcus aureus	958	0.05	Staphylococcus lugdunensis	mecA(100.0%, 88.9, 99.95%)	0.955622	564	84.4012	22	22	ERS17185101
HICF1778	H748	227.368	173.698	3983796	302761894	1678038	84.24	Staphylococcus aureus	295	0.01	Staphylococcus haemolyticus	mecA(100.0%, 73.6, 99.85%)	0.901802	36838	84.2909	1	1	ERS17185102
HICF1779	H499	207.114	158.429	3649790	277377717	1564039	85.71	Staphylococcus aureus	207	0.01	Staphylococcus argenteus	mecA(100.0%, 77.4, 99.9%)	0.901138	53134	80.4074	45	45	ERS17185103
HICF1780	H416	161.72	123.811	2817778	214146215	1170869	83.11	Staphylococcus aureus	770	0.05	Staphylococcus virus phiETA	mecA(100.0%, 52.3, 99.95%)	0.979971	133	66.8973	22	22	ERS17185104
HICF1781	H677	199.589	152.128	3513356	267009941	1474770	83.95	Staphylococcus aureus	581	0.03	Staphylococcus haemolyticus	mecA(100.0%, 74.6, 99.9%)	0.924459	36365	78.5162	72	72	ERS17185105
HICF1782	H125	167.512	128.203	2928184	222536595	1250503	85.41	Staphylococcus aureus	168	0.01	Staphylococcus argenteus	mecA(100.0%, 57.9, 99.9%)	0.899164	52863	65.226	45	45	ERS17185106
HICF1783	H357	173.655	132.407	3032924	230496668	1276475	84.17	Staphylococcus aureus	844	0.06	Staphylococcus virus phiETA	mecA(100.0%, 65.3, 99.9%)	0.962362	156	69.6761	22	22	ERS17185107
HICF1784	H813	154.283	117.531	2694314	204763212	1146144	85.08	Staphylococcus aureus	73	0.01	Staphylococcus argenteus	mecA(100.0%, 58.1, 99.85%)	0.914573	46451	60.5612	30	30	ERS17185108
HICF1785	H237	99.5523	80.2567	2062516	156750409	887787	86.09	Staphylococcus aureus	505	0.05	Staphylococcus epidermidis	mecA(100.0%, 40.3, 99.85%)	0.912239	44784	45.8664	59	59	ERS17185110
HICF1786	H254	194.118	149.447	3411666	259281162	1467612	86.03	Staphylococcus aureus	107	0.01	Staphylococcus argenteus	mecA(100.0%, 82.1, 99.9%)	0.910977	36476	76.841	72	72	ERS17185109
HICF1787	H119	196.106	149.836	3425836	260356977	1421974	83.01	Staphylococcus aureus	152	0.01	Staphylococcus argenteus	mecA(100.0%, 80.7, 99.9%)	0.975714	152	78.4436	22	22	ERS17185111
HICF1788	H175	176.194	134.76	3087950	234678352	1318346	85.39	Staphylococcus aureus	1726	0.11	Staphylococcus epidermidis	mecA(100.0%, 78.0, 99.95%)	0.964388	164	72.6568	22	22	ERS17185112
HICF1789	H298	182.301	139.248	3208236	243820708	1354102	84.41	Staphylococcus aureus	332	0.02	Jeotgalibaca sp. PTS2502	mecA(100.0%, 75.2, 99.85%)	0.979465	172	75.3415	22	22	ERS17185114
HICF1790	H077	218.011	166.761	3820562	290355625	1630690	85.36	Staphylococcus aureus	872	0.05	Staphylococcus lugdunensis	mecA(100.0%, 89.2, 99.85%)	0.901465	36551	84.4322	5	5	ERS17185113
HICF1791	H115	205.516	156.908	3611782	274489211	1523057	84.34	Staphylococcus aureus	1950	0.11	Staphylococcus epidermidis	mecA(100.0%, 87.3, 99.95%)	0.979595	157	84.3501	22	22	ERS17185115
HICF1793	H568	155.411	118.873	2720116	206724099	1172119	86.18	Staphylococcus aureus	64	0	Staphylococcus argenteus	mecA(100.0%, 66.9, 99.95%)	0.979296	179	66.5555	22	22	ERS17185116
HICF1794	H686	177.395	135.498	3114186	236673133	1301135	83.56	Staphylococcus aureus	712	0.05	Staphylococcus virus phiETA	mecA(100.0%, 76.4, 99.9%)	0.97675	148	71.5967	22	22	ERS17185118
HICF1795	H618	96.1978	77.6896	1970360	149746696	877847	89.11	Staphylococcus aureus	114	0.01	Staphylococcus argenteus	mecA(100.0%, 41.7, 99.9%)	0.89421	52297	45.4501	45	45	ERS17185117
HICF1797	H522	126.942	102.385	2602422	197783101	1139872	87.6	Staphylococcus aureus	708	0.05	Staphylococcus virus 85	mecA(100.0%, 52.6, 99.9%)	0.903889	52831	58.692	45	45	ERS17185119
HICF1799	H602	115.602	93.2749	2374652	180472704	1060215	89.29	Staphylococcus aureus	583	0.05	Staphylococcus pseudintermedius	mecA(100.0%, 51.2, 99.9%)	0.89856	36404	54.1664	6	5	ERS17185120
HICF1800	H814	119.389	96.2362	2465288	187361101	1040231	84.39	Staphylococcus aureus	5396	0.44	Staphylococcus epidermidis	mecA(100.0%, 52.0, 99.9%)	0.906233	36161	52.6835	5	5	ERS17185121
HICF1801	H807	116.557	93.9774	2410030	183161228	1075137	89.22	Staphylococcus aureus	453	0.04	Staphylococcus phage B236	mecA(100.0%, 43.7, 99.9%)	0.906646	36242	56.6242	5	5	ERS17185122
HICF1802	H156	103.809	83.8445	2114638	160711732	914046	86.45	Staphylococcus aureus	541	0.05	Staphylococcus epidermidis	mecA(100.0%, 43.0, 99.85%)	0.902326	44847	47.4428	59	59	ERS17185125
HICF1803	H672	103.81	83.8957	2145140	163029831	959154	89.43	Staphylococcus aureus	122	0.01	Staphylococcus argenteus	mecA(100.0%, 47.5, 99.9%)	0.89514	52358	49.5715	8942	45	ERS17185123
HICF1805	H578	108.561	87.5425	2240504	170277489	988219	88.21	Staphylococcus aureus	330	0.03	Staphylococcus phage B236	mecA(100.0%, 47.4, 99.95%)	0.913609	36178	51.1415	5	5	ERS17185124
HICF1806	H269	107.795	86.9739	2217724	168546201	967247	87.23	Staphylococcus aureus	578	0.05	Staphylococcus virus phiETA	mecA(100.0%, 48.7, 99.95%)	0.981186	118	54.5302	22	22	ERS17185126
HICF1807	H799	87.8825	70.898	1798128	136657048	767391	85.35	Staphylococcus aureus	69	0.01	Staphylococcus simiae	mecA(100.0%, 38.0, 99.9%)	0.912974	35872	38.9452	8	8	ERS17185128
HICF1808	H300	131.154	105.763	2702688	205403241	1208883	89.46	Staphylococcus aureus	24	0	Staphylococcus argenteus	mecA(100.0%, 55.2, 99.9%)	0.982654	165	68.6844	22	22	ERS17185127
HICF1809	H433	120.146	96.9099	2474822	188085522	1098221	88.75	Staphylococcus aureus	458	0.04	Staphylococcus epidermidis	mecA(100.0%, 52.7, 99.85%)	0.917892	36496	57.1656	8	8	ERS17185129
HICF1810	H550	111.889	90.2698	2292986	174266087	1020433	89	Staphylococcus aureus	127	0.01	Staphylococcus argenteus	mecA(100.0%, 50.6, 99.9%)	0.89708	52631	52.6193	45	45	ERS17185130
HICF1811	H715	105.532	85.1441	2180582	165723343	925391	84.88	Staphylococcus aureus	5809	0.53	Staphylococcus epidermidis	mecA(100.0%, 38.8, 99.85%)	0.902537	45054	47.8162	59	59	ERS17185132
HICF1812	H542	83.1283	67.2671	1702734	129407305	755409	88.73	Staphylococcus aureus	441	0.05	Staphylococcus lugdunensis	mecA(100.0%, 32.5, 99.85%)	0.891803	35733	39.4552	5	5	ERS17185131
HICF1813	H199	81.0419	65.396	1724112	131031174	752685	87.31	Staphylococcus aureus	39	0	Staphylococcus argenteus	mecA(100.0%, 35.2, 99.9%)	0.969921	153	41.5476	22	22	ERS17185133
HICF1814	H609	93.5266	75.4805	1928492	146564650	875793	90.83	Staphylococcus aureus	56	0.01	Staphylococcus argenteus	mecA(100.0%, 41.3, 99.8%)	0.885101	44776	44.4055	59	59	ERS17185134
HICF1815	H324	114.638	92.4751	2352522	178790783	1044929	88.83	Staphylococcus aureus	517	0.04	Staphylococcus virus 77	mecA(100.0%, 45.6, 99.95%)	0.911527	44784	54.5112	398	398	ERS17185135
HICF1816	H788	113.243	91.3764	2332260	177250977	1038342	89.04	Staphylococcus aureus	370	0.03	Staphylococcus lugdunensis	mecC(100.0%, 47.4, 100.0%)	0.883177	44437	52.5753	425	425	ERS17185136
HICF1817	H062	120.253	96.9793	2485692	188911715	1053470	84.76	Staphylococcus aureus	7460	0.6	Staphylococcus epidermidis	mecA(100.0%, 51.6, 99.85%)	0.905414	45283	54.127	59	59	ERS17185137
HICF1818	H027	102.936	83.0818	2162232	164327912	929598	85.99	Staphylococcus aureus	561	0.05	Staphylococcus epidermidis	mecA(100.0%, 43.7, 99.85%)	0.913859	44908	47.9402	59	59	ERS17185138
HICF1819	H775	85.9156	69.3265	1786518	135773106	808510	90.51	Staphylococcus aureus	80	0.01	Staphylococcus argenteus	mecA(100.0%, 38.5, 99.9%)	0.891864	52128	41.9233	45	45	ERS17185140
HICF1820	H740	65.245	52.5679	1374894	104490800	612141	89.05	Staphylococcus aureus	56	0.01	Staphylococcus nepalensis	mecA(100.0%, 33.3, 99.9%)	0.927088	579	34.0035	22	22	ERS17185207
HICF1821	H545	108.944	88.0285	2237368	170037371	998556	89.26	Staphylococcus aureus	125	0.01	Staphylococcus argenteus	mecA(100.0%, 48.3, 99.9%)	0.896448	52533	51.6441	45	45	ERS17185208
HICF1823	H316	127.098	102.466	2691074	204519445	1181706	87.82	Staphylococcus aureus	27	0	Staphylococcus argenteus	mecA(100.0%, 50.1, 99.9%)	0.920904	36367	60.5743	8	8	ERS17185209
HICF1824	H326	98.5838	79.3895	2097080	159376289	913572	87.13	Staphylococcus aureus	448	0.04	Staphylococcus phage B236	mecA(100.0%, 45.9, 99.9%)	0.895912	36127	45.9388	6	5	ERS17185210
HICF1825	H816	108.917	87.9402	2263006	171986640	1008454	89.13	Staphylococcus aureus	1280	0.11	Staphylococcus phage 3MRA	mecA(100.0%, 43.6, 99.9%)	0.897329	52396	51.971	45	45	ERS17185212
HICF1826	H746	81.1838	65.5398	1724292	131044723	772209	89.57	Staphylococcus aureus	147	0.02	Enterococcus durans	mecA(100.0%, 37.1, 99.9%)	0.893192	35423	40.0951	1	1	ERS17185211
HICF1827	H165	131.82	106.229	2779400	211232031	1192304	85.8	Staphylococcus aureus	67	0	Staphylococcus argenteus	mecA(100.0%, 55.2, 99.9%)	0.977991	160	65.2563	22	22	ERS17185213
HICF1828	H306	110.933	89.4326	2339028	177764427	1033593	88.38	Staphylococcus aureus	16	0	Staphylococcus argenteus	mecA(100.0%, 54.3, 99.95%)	0.981249	140	58.5922	22	22	ERS17185214
HICF1829	H025	78.2274	63.1998	1642410	124821671	718516	87.5	Staphylococcus aureus	287	0.03	Staphylococcus phage B236	mecA(100.0%, 35.3, 99.95%)	0.902258	35686	37.1622	5	5	ERS17185216
HICF1830	H640	85.709	69.1702	1814970	137936152	804682	88.67	Staphylococcus aureus	494	0.05	Staphylococcus lugdunensis	mecA(100.0%, 41.8, 99.95%)	0.955438	557	43.7638	22	22	ERS17185215
HICF1832	H040	113.402	91.4757	2384032	181184532	1083592	90.9	Staphylococcus aureus	692	0.06	Staphylococcus epidermidis	mecA(100.0%, 47.5, 99.85%)	0.892876	45271	55.1815	59	59	ERS17185217
HICF1833	H526	102.157	82.4043	2164348	164488493	965210	89.19	Staphylococcus aureus	2142	0.2	Staphylococcus epidermidis	mecA(100.0%, 43.2, 99.95%)	0.899044	44476	49.3155	398	398	ERS17185218
HICF1834	H795	155.667	125.417	3248630	246891673	1428317	87.93	Staphylococcus aureus	476	0.03	Staphylococcus virus X2	mecA(100.0%, 63.1, 99.9%)	0.910784	36621	73.1481	5	5	ERS17185220
HICF1835	H190	104.266	84.1199	2208118	167814986	991594	89.81	Staphylococcus aureus	626	0.06	Staphylococcus simulans	mecA(100.0%, 49.3, 99.95%)	0.899781	36157	50.5165	149	5	ERS17185219
HICF1836	H153	90.6733	73.1826	1866980	141888017	797943	85.48	Staphylococcus aureus	1542	0.17	Staphylococcus lugdunensis	mecA(100.0%, 34.5, 99.9%)	0.90073	35964	42.0163	834	9	ERS17185221
HICF1837	H108	124.364	100.251	2624668	199472554	1150969	87.7	Staphylococcus aureus	1752	0.13	Staphylococcus epidermidis	mecA(100.0%, 63.0, 99.9%)	0.908079	36590	59.6156	834	9	ERS17185222
HICF1838	H812	77.7832	62.7864	1630542	123920698	703334	86.27	Staphylococcus aureus	4696	0.58	Staphylococcus epidermidis	mecA(100.0%, 35.6, 99.85%)	0.888544	44198	36.694	8944	59	ERS17185223
HICF1839	H809	117.355	94.656	2418540	183806222	1042019	86.17	Staphylococcus aureus	1803	0.15	Staphylococcus capitis	mecA(100.0%, 50.9, 99.9%)	0.897151	52609	54.4694	45	45	ERS17185224
HICF1840	H419	77.055	62.1588	1635004	124258965	717131	87.72	Staphylococcus aureus	934	0.11	Staphylococcus epidermidis	mecA(100.0%, 36.5, 99.9%)	0.896554	35742	37.686	834	9	ERS17185225
HICF1841	H701	94.2819	76.1006	1963992	149260743	857804	87.35	Staphylococcus aureus	314	0.03	Staphylococcus phage B236	mecA(100.0%, 40.4, 99.85%)	0.905625	44839	44.5721	1232	398	ERS17185226
HICF1842	H619	78.4284	63.425	1605512	122017005	693629	86.41	Staphylococcus aureus	1573	0.2	Staphylococcus haemolyticus	mecA(100.0%, 31.9, 99.85%)	0.870933	35355	35.3571	1535	15	ERS17185228
HICF1843	H571	82.6207	66.6785	1721790	130853917	748870	86.99	Staphylococcus aureus	1590	0.18	Staphylococcus haemolyticus	mecA(100.0%, 32.3, 99.85%)	0.877663	35730	38.1004	1535	15	ERS17185227
HICF1844	H820	144.551	116.542	2988752	227141512	1300653	87.04	Staphylococcus aureus	439	0.03	Staphylococcus phage B236	mecA(100.0%, 60.5, 99.95%)	0.917767	36677	66.8275	5	5	ERS17185229
HICF1845	H391	100.814	81.4894	2076908	157842477	924775	89.05	Staphylococcus aureus	92	0.01	Staphylococcus argenteus	mecA(100.0%, 40.3, 99.9%)	0.89556	52476	47.7211	45	45	ERS17185230
HICF1846	H296	104.023	83.8987	2140524	162677348	961549	89.84	Staphylococcus aureus	216	0.02	Staphylococcus virus 69	mecA(100.0%, 42.2, 99.95%)	0.900733	36368	49	8	8	ERS17185232
HICF1847	H448	128.671	103.879	2653384	201654127	1141646	86.05	Staphylococcus aureus	64	0	Staphylococcus argenteus	mecA(100.0%, 53.4, 99.9%)	0.977662	145	62.9072	22	22	ERS17185231
HICF1848	H407	102.159	82.5648	2105310	160000892	938948	89.2	Staphylococcus aureus	626	0.06	Staphylococcus epidermidis	mecA(100.0%, 46.1, 99.85%)	0.902151	45040	48.6903	59	59	ERS17185234
HICF1849	H486	101.345	81.7222	2093044	159068659	919129	87.83	Staphylococcus aureus	1619	0.15	Staphylococcus epidermidis	mecA(100.0%, 40.9, 99.95%)	0.979676	155	51.0189	22	22	ERS17185233
HICF1851	H020	100.055	80.8069	2075238	157715657	944373	91.01	Staphylococcus aureus	19	0	Staphylococcus argenteus	mecA(100.0%, 42.7, 99.9%)	0.966181	116	53.0417	22	22	ERS17185238
HICF1852	H168	64.4201	52.0316	1349552	102565709	614373	91.05	Staphylococcus aureus	12	0	Staphylococcus argenteus	mecA(100.0%, 27.7, 99.95%)	0.926894	125	34.5639	22	22	ERS17185235
HICF1853	H702	101.089	81.7678	2077816	157911693	879335	84.64	Staphylococcus aureus	6003	0.58	Prevotella dentalis	mecA(100.0%, 41.9, 99.85%)	0.905335	44792	45.6101	1232	398	ERS17185236
HICF1854	H509	119.019	96.0776	2467486	187526027	1098661	89.05	Staphylococcus aureus	117	0.01	Staphylococcus argenteus	mecA(100.0%, 47.2, 99.9%)	0.898323	52738	56.2782	45	45	ERS17185237
HICF1855	H417	78.1516	63.1073	1622816	123333675	735618	90.66	Staphylococcus aureus	442	0.05	Staphylococcus epidermidis	mecA(100.0%, 33.5, 99.85%)	0.879892	44216	37.5752	59	59	ERS17185239
HICF1856	H341	128.709	103.888	2657288	201950613	1180517	88.85	Staphylococcus aureus	256	0.02	Enterococcus durans	mecA(100.0%, 53.5, 99.9%)	0.901686	36103	61.1449	1	1	ERS17185240
HICF1857	H623	119.491	96.4299	2467360	187516264	1104574	89.53	Staphylococcus aureus	77	0.01	Staphylococcus argenteus	mecA(100.0%, 59.7, 99.9%)	0.907132	45315	56.6599	59	59	ERS17185241
HICF1858	H064	128.305	103.56	2658598	202050210	1142777	85.97	Staphylococcus aureus	193	0.01	Staphylococcus schleiferi	mecA(100.0%, 53.2, 99.9%)	0.89897	52774	58.5348	45	45	ERS17185242
HICF1859	H608	72.5614	58.6005	1522396	115701760	681382	89.51	Staphylococcus aureus	502	0.07	Staphylococcus virus 71	mecA(100.0%, 31.9, 99.9%)	0.879241	51474	35.2457	45	45	ERS17185243
HICF1860	H161	90.8915	73.3373	1884554	143225646	853543	90.58	Staphylococcus aureus	431	0.05	Staphylococcus epidermidis	mecA(100.0%, 35.7, 99.85%)	0.886293	44618	43.7089	59	59	ERS17185244
HICF1861	H551	115.381	93.0385	2404394	182733575	1085640	90.3	Staphylococcus aureus	286	0.02	Staphylococcus lugdunensis	mecA(100.0%, 49.6, 99.9%)	0.910755	36182	54.8611	5	5	ERS17185246
HICF1862	H819	116.606	93.9982	2444766	185801702	1084927	88.76	Staphylococcus aureus	771	0.06	Staphylococcus virus phiETA	mecA(100.0%, 52.6, 99.95%)	0.979654	143	60.8071	22	22	ERS17185245
HICF1863	H586	103.409	83.2601	2177874	165517882	926784	85.11	Staphylococcus aureus	1076	0.1	Staphylococcus equorum	mecA(100.0%, 47.9, 99.95%)	0.979049	145	50.1868	22	22	ERS17185247
HICF1864	H182	86.4875	69.8422	1777704	135105191	779188	87.66	Staphylococcus aureus	1257	0.14	Staphylococcus haemolyticus	mecA(100.0%, 36.0, 99.95%)	0.89809	35677	39.8237	5	5	ERS17185249
HICF1865	H817	86.1005	69.4446	1813318	137811796	796814	87.88	Staphylococcus aureus	473	0.05	Staphylococcus lugdunensis	mecA(100.0%, 38.7, 99.9%)	0.952344	514	44.2875	22	22	ERS17185248
HICF1866	H189	88.9877	71.784	1860598	141405105	802041	86.21	Staphylococcus aureus	32	0	Staphylococcus argenteus	mecA(100.0%, 32.6, 99.9%)	0.972689	144	44.2677	22	22	ERS17185250
HICF1867	H665	110.656	89.1809	2305252	175198803	1006733	87.34	Staphylococcus aureus	1081	0.09	Staphylococcus virus 77	mecA(100.0%, 47.1, 99.95%)	0.976255	160	57.3797	22	22	ERS17185251
HICF1868	H347	93.4869	75.4067	1938080	147293661	857996	88.54	Staphylococcus aureus	13	0	Staphylococcus argenteus	mecA(100.0%, 45.0, 99.9%)	0.909406	35814	43.9748	923	8	ERS17185252
HICF1869	H745	124.176	100.076	2601914	197744939	1151013	88.47	Staphylococcus aureus	746	0.06	Staphylococcus virus 85	mecA(100.0%, 54.8, 99.9%)	0.899398	52850	58.8689	45	45	ERS17185253
HICF1870	H455	103.19	83.0662	2141848	162779984	943705	88.12	Staphylococcus aureus	632	0.06	Staphylococcus epidermidis	mecA(100.0%, 40.2, 99.85%)	0.890235	44991	47.9471	59	59	ERS17185254
HICF1871	H757	91.2476	73.6187	1898524	144287417	855539	90.13	Staphylococcus aureus	768	0.08	Staphylococcus phage phiPVL-CN125	mecA(100.0%, 40.9, 99.9%)	0.899523	46066	44.6723	30	30	ERS17185255
HICF1872	H687	93.7212	75.6118	1967210	149507517	857633	87.19	Staphylococcus aureus	500	0.05	Staphylococcus virus phiETA	mecA(100.0%, 42.0, 99.9%)	0.974096	135	47.5334	22	22	ERS17185256
HICF1873	H287	69.961	56.6466	1450350	110226373	634937	87.56	Staphylococcus aureus	409	0.06	Staphylococcus lugdunensis	mecA(100.0%, 31.8, 99.95%)	0.937485	549	35.9866	22	22	ERS17185257
HICF1874	H192	104.344	84.2136	2186268	166156034	976516	89.33	Staphylococcus aureus	115	0.01	Staphylococcus argenteus	mecA(100.0%, 48.6, 99.9%)	0.901018	52309	50.3546	45	45	ERS17185258
HICF1875	H818	103.681	83.5703	2158520	164047104	935463	86.68	Staphylococcus aureus	2145	0.2	Staphylococcus haemolyticus	mecA(100.0%, 39.8, 99.9%)	0.90333	35888	48.4112	5	5	ERS17185259
HICF1876	H328	106.106	85.6447	2209734	167939430	945186	85.55	Staphylococcus aureus	637	0.06	Staphylococcus lugdunensis	mecA(100.0%, 42.0, 99.95%)	0.97154	546	52.8323	22	22	ERS17185261
HICF1877	H352	85.877	69.2616	1807274	137352474	806515	89.25	Staphylococcus aureus	199	0.02	Enterococcus durans	mecA(100.0%, 41.0, 99.85%)	0.894714	35546	41.8603	1	1	ERS17185260
HICF1878	H131	119.59	96.6227	2473128	187957105	1095359	88.58	Staphylococcus aureus	500	0.04	Staphylococcus lugdunensis	mecA(100.0%, 47.2, 99.85%)	0.89538	35741	56.1973	5	5	ERS17185262
HICF1879	H815	128.902	103.895	2707448	205765236	1196804	88.41	Staphylococcus aureus	1608	0.12	Staphylococcus haemolyticus	mecA(100.0%, 50.6, 99.85%)	0.886781	36436	60.5772	1535	15	ERS17185263
HICF1880	H235	150.21	121.004	3132546	238072679	1349492	86.16	Staphylococcus aureus	7135	0.46	Prevotella dentalis	mecA(100.0%, 61.2, 99.95%)	0.982352	97	76.2118	22	22	ERS17185265
HICF1881	H698	125.715	101.395	2613814	198649122	1141389	87.34	Staphylococcus aureus	933	0.07	Staphylococcus virus 85	mecA(100.0%, 48.4, 99.85%)	0.906742	36709	57.7511	772	1	ERS17185264
HICF1882	H031	129.838	104.806	2709098	205890717	1185502	87.52	Staphylococcus aureus	1171	0.09	Staphylococcus haemolyticus	mecA(100.0%, 49.6, 99.95%)	0.912537	36334	60.3196	5	5	ERS17185266
HICF1883	H001	120.831	97.4139	2533770	192565730	1087201	85.82	Staphylococcus aureus	612	0.05	Staphylococcus epidermidis	mecA(100.0%, 47.9, 99.85%)	0.917845	45428	56.8119	59	59	ERS17185267
HICF1884	H321	84.2266	68.1334	1737956	132084231	775921	89.29	Staphylococcus aureus	263	0.03	Staphylococcus virus phiETA	mecA(100.0%, 35.6, 99.9%)	0.887211	34832	39.8516	97	97	ERS17185269
HICF1885	H045	52.3703	42.2357	1095270	83240137	480586	87.76	Staphylococcus aureus	303	0.06	Staphylococcus virus phiETA	mecA(100.0%, 22.1, 99.85%)	0.860711	128	26.9032	22	22	ERS17185268
HICF1886	H759	83.453	67.4947	1732182	131645201	728337	84.09	Staphylococcus aureus	1058	0.12	Staphylococcus epidermidis	mecA(100.0%, 32.3, 99.9%)	0.900394	51819	38.803	45	45	ERS17185270
HICF1887	H186	107.418	86.7052	2235612	169905864	995496	89.06	Staphylococcus aureus	115	0.01	Staphylococcus argenteus	mecA(100.0%, 42.6, 99.9%)	0.896713	52550	51.2553	45	45	ERS17185271
HICF1888	H169	131.073	105.781	2714948	206335330	1201573	88.52	Staphylococcus aureus	418	0.03	Staphylococcus epidermidis	mecA(100.0%, 56.0, 99.85%)	0.919247	36627	62.8133	8	8	ERS17185272
HICF1889	H667	91.9284	74.2325	1911106	145243649	802295	83.96	Staphylococcus aureus	4409	0.46	Staphylococcus argenteus	mecA(100.0%, 40.2, 99.9%)	0.900223	53519	42.4846	45	45	ERS17185273
HICF1890	H823	115.557	93.2486	2400580	182443300	1071210	89.25	Staphylococcus aureus	134	0.01	Staphylococcus argenteus	mecA(100.0%, 46.9, 99.85%)	0.898242	52171	55.325	45	45	ERS17185274
HICF1891	H511	109.465	88.3541	2275888	172966811	1021073	89.73	Staphylococcus aureus	65	0.01	Staphylococcus lugdunensis	mecA(100.0%, 42.9, 99.9%)	0.902871	36398	51.7301	8	8	ERS17185275
HICF1892	H635	98.5702	79.5378	2066566	157058435	930022	90.01	Staphylococcus aureus	41	0	Staphylococcus virus 69	mecA(100.0%, 49.4, 99.95%)	0.89845	45954	47.908	30	30	ERS17185276
HICF1894	H825	70.4327	56.7458	1471960	111868432	654578	88.94	Staphylococcus aureus	110	0.01	Enterococcus durans	mecA(100.0%, 29.8, 99.9%)	0.891388	35264	34.4298	1	1	ERS17185277
HICF1895	H217	101.206	81.6023	2112722	160566183	948643	89.8	Staphylococcus aureus	20	0	Staphylococcus argenteus	mecA(100.0%, 40.0, 99.95%)	0.980507	122	54.0371	22	22	ERS17185278
HICF1896	H822	122.042	98.4442	2541350	193141897	1146366	90.22	Staphylococcus aureus	709	0.06	Staphylococcus lugdunensis	mecA(100.0%, 54.6, 99.95%)	0.959111	562	63.7931	22	22	ERS17185279
HICF1897	H607	90.5873	73.0018	1895472	144055194	819858	86.51	Staphylococcus aureus	42	0	Staphylococcus argenteus	mecA(100.0%, 38.2, 99.9%)	0.973764	142	46.7368	22	22	ERS17185281
HICF1898	H675	123.08	98.9783	2494436	189576461	1034978	82.98	Staphylococcus aureus	5581	0.45	Staphylococcus argenteus	mecA(100.0%, 47.0, 99.9%)	0.906709	54356	54.7035	45	45	ERS17185280
HICF1899	H436	123.291	99.0572	2484940	188854539	1073442	86.4	Staphylococcus aureus	1409	0.11	Staphylococcus haemolyticus	mecA(100.0%, 51.4, 99.9%)	0.907382	36589	56.4011	834	9	ERS17185282
HICF1900	H383	138.744	111.636	2802494	212988834	1259541	89.89	Staphylococcus aureus	206	0.01	Staphylococcus lugdunensis	mecA(100.0%, 59.5, 99.9%)	0.896283	35829	64.6139	97	97	ERS17185283
HICF1901	H663	123.149	98.8905	2500984	190073963	1098141	87.82	Staphylococcus aureus	123	0.01	Staphylococcus phage TEM123	mecA(100.0%, 55.2, 99.95%)	0.95696	585	59.2942	22	22	ERS17185285
HICF1902	H629	140.623	112.936	2864474	217698981	1272240	88.83	Staphylococcus aureus	204	0.01	Staphylococcus phage TEM123	mecA(100.0%, 62.8, 99.9%)	0.901885	36555	65.5131	5	5	ERS17185284
HICF1903	H065	97.3197	78.629	1937568	147254511	853843	88.14	Staphylococcus aureus	165	0.02	Enterococcus durans	mecA(100.0%, 40.6, 99.9%)	0.90144	35469	44.9657	1	1	ERS17185286
HICF1904	H676	125.046	100.688	2544656	193393292	1095811	86.13	Staphylococcus aureus	120	0.01	Staphylococcus virus 55	mecA(100.0%, 46.7, 99.9%)	0.899277	52711	56.4996	45	45	ERS17185287
HICF1905	H756	195.534	157.126	3957012	300731739	1750380	88.47	Staphylococcus aureus	348	0.02	Enterococcus durans	mecA(100.0%, 83.5, 99.9%)	0.910773	36692	90.3845	1	1	ERS17185289
HICF1906	H824	103.754	83.2859	2095926	159289671	939720	89.67	Staphylococcus aureus	594	0.06	Staphylococcus epidermidis	mecA(100.0%, 45.6, 99.9%)	0.899411	36014	48.4555	80	80	ERS17185288
HICF1907	H291	147.253	118.056	2965632	225386978	1324655	89.33	Staphylococcus aureus	934	0.06	Staphylococcus epidermidis	mecA(100.0%, 64.1, 99.85%)	0.910107	45826	67.7701	3305	59	ERS17185290
HICF1908	H666	155.536	125.199	3149870	239389087	1390305	88.28	Staphylococcus aureus	1655	0.11	Staphylococcus lugdunensis	mecA(100.0%, 67.8, 99.85%)	0.915535	36704	73.6329	4146	5	ERS17185291
HICF1909	H364	86.7976	69.604	1745076	132625054	763974	87.56	Staphylococcus aureus	37	0	Staphylococcus argenteus	mecA(100.0%, 38.4, 99.95%)	0.974861	93	43.5755	22	22	ERS17185294
HICF1910	H338	161.599	130.027	3258010	247607872	1419449	87.14	Staphylococcus aureus	1004	0.06	Staphylococcus pseudintermedius	mecA(100.0%, 64.5, 99.85%)	0.898394	36122	71.62	97	97	ERS17185292
HICF1911	H478	80.6963	64.847	1638864	124553160	718166	87.64	Staphylococcus aureus	146	0.02	Staphylococcus lugdunensis	mecA(100.0%, 37.7, 99.9%)	0.893188	45827	37.0925	30	30	ERS17185293
HICF1912	H821	138.593	111.778	2793174	212280368	1170731	83.83	Staphylococcus aureus	7834	0.56	Staphylococcus argenteus	mecA(100.0%, 61.9, 99.9%)	0.9095	54689	62.2277	45	45	ERS17185295
HICF1913	H523	188.621	151.807	3827526	290890970	1660148	86.75	Staphylococcus aureus	2136	0.11	Staphylococcus haemolyticus	mecA(100.0%, 82.3, 99.9%)	0.911592	37047	86.0575	834	9	ERS17185297
HICF1915	H264	156.294	125.6	3161378	240263903	1408222	89.09	Staphylococcus aureus	83	0.01	Staphylococcus phage SMSAP5	mecA(100.0%, 70.1, 99.85%)	0.910058	41257	73.662	188	1	ERS17185296

## Sheet: Table 2 Genetic clusters
Epidemiological link	Genetic clusters (n)	Cases (n)
Hospital link only	8	26
Community link, based on:
GP only	6	18
Postcode AND GP	14	77
Hospital AND community links	6	120
No link found	386	98
Total	72	339
